# Supplementary material for: An investigation of genotype-phenotype association in a festulolium forage grass population containing genome-spanning Festuca pratensis chromosome segments in a Lolium perenne background
Source: PLoS One. 2018 Nov 14;13(11):e0207412. doi: 10.1371/journal.pone.0207412 (PMC6235365; doi:10.1371/journal.pone.0207412)
Supplement: S1 Table — (XLSX) [file pone.0207412.s004.XLSX]

## Sheet: S1 Table
S1 Table. Probability values for marker trait associations significant after Bonferroni correction, along with marker map positions in the F2 and AberMagic x Aurora genetic maps.
Trait/marker*	p	n	Genetic map
			F2		AberMagic x Aurora
Optimum N and P root dwt			Chromosome	cM	Chromosome	cM
Contig50116_879	2.26823e-05	123	-	-	5	32.6
Contig8711_2766	3.94765e-05	123	-	-	3	12.866
low N and optimum P root dwt
Contig31158_1560	1.94158e-05	120	3	46.055	-	-
Contig52930_76	1.94158e-05	122	3	47.362	3	21.889
Contig9114_678	4.12361e-05	119	3	45.713	-	-
Contig43579_103	4.12361e-05	119	-	-	3	23.726
Contig52300_105	4.61865e-05	120	-	-	3	23.845
optimum N and low P root dwt
Contig8711_2766	6.50528e-07	123	-	-	3	12.866
Contig38631_269	3.00516e-06	118	2	63.414	2	50.51
Contig8712_715	3.71349e-06	119	2	61.936	-	-
rice4_ia_149	4.47614e-06	112	2	60	-	-
vr_002b_h03	6.41148e-06	113	2	61	-	-
Contig41284_1122	6.41148e-06	120	-	-	2	65.548
Contig31441_1105	6.41148e-06	121	-	-	2	65.548
rice4_ia_102	8.38595e-06	113	2	60	-	-
Contig11624_623	8.38595e-06	120	-	-	2	53.947
Contig43765_828	3.26751e-05	120	2	64.137	2	57.752
heading date
Contig45252_163	1.31954e-06	109	-	-	2	42.624
Contig31465_1823	2.04283e-06	108	2	63.28	2	42.655
Contig52581_146	4.11551e-06	109	-	-	2	36.312
Contig32109_1078	4.63954e-06	109	-	-	2	43.747
Contig51006_260	5.31623e-06	109	2	42.425	2	50.867
Contig48400_113	7.27457e-06	109	-	-	2	31.63
Contig31623_1910	7.27457e-06	109	-	-	2	28.917
Contig31623_377	1.06635e-05	108	-	-	2	28.917
Contig31623_654	1.06635e-05	108	-	-	2	28.917
Contig43816_303	2.29229e-05	104	-	-	2	19.593
Contig7147_1294	2.9408e-05	108	-	-	2	48.338
Contig13969_431	3.19375e-05	109	-	-	2	41.68
Contig32955_129	3.49873e-05	109	2	61.451	2	41.472
Contig51568_243	3.58694e-05	109	-	-	2	41.68
Contig50462_156	4.23587e-05	109	-	-	2	29.646
* A list of SNP markers is available in the Supplementary Material of Blackmore, T., Thomas, I., McMahon, R., Powell, W., and Hegarty, M. (2015). Genetic-geographic correlation revealed across a broad European ecotypic sample of perennial ryegrass (Lolium perenne) using array-based SNP genotyping. Theoretical and Applied Genetics 128(10), 1917-1932. doi: 10.1007/s00122-015-2556-3.
https://static-content.springer.com/esm/art%3A10.1007%2Fs00122-015-2556-3/MediaObjects/122_2015_2556_MOESM3_ESM.xlsx
