# Supplementary material for: An investigation of genotype-phenotype association in a festulolium forage grass population containing genome-spanning Festuca pratensis chromosome segments in a Lolium perenne background
Source: PLoS One. 2018 Nov 14;13(11):e0207412. doi: 10.1371/journal.pone.0207412 (PMC6235365; doi:10.1371/journal.pone.0207412)
Supplement: S2 Table — (XLSX) [file pone.0207412.s005.xlsx]

## Sheet: S2 Table
S2 Table. Probabilities for marker traits associations across LpFpfam.
Order Key	Marker	Genetic Map		FSC - optimum N and P				FSC - low N and optimum P				FSC - optimum N and low P				Partial flood conditions						Glasshouse				Drought bins			Outside
		LinkageGroup_cM		Tiller number	Shoot dwt	Root dwt		Tiller number	Shoot dwt	Root dwt		Tiller number	Shoot dwt	Root dwt		3 weeks 10oC	6 weeks 10oC	3 weeks 20oC	6 weeks 20oC	Flood Control		Shoot dwt	Root dwt	Root length		Shoot dwt	Number reps survived		Tiller number	Heading date	Number of heads
		F2	AberMagic x Aurora	ANOVA	ANOVA	ANOVA		ANOVA	ANOVA	ANOVA		ANOVA	ANOVA	ANOVA		ANOVA	ANOVA	ANOVA	ANOVA	ANOVA		ANOVA	ANOVA	KW		KW	KW		ANOVA	ANOVA	ANOVA
				p	p	p		p	p	p		p	p	p		p	p	p	p	p		p	p	p		p	p		p	p	p
1	Contig32641_577	1_0.5	1_1	0.591202	0.544135	0.143302		0.647596	1	0.133681		0.528303	0.841822	0.0752825		0.366995	0.88778	1	0.0722659	0.663687		0.719123	0.107066	0.00137428		0.117525	0.153109		0.256712	0.823482	0.262241
2	PTA_1856_C1	1_6.1	-	0.0622637	0.27625	0.413283		0.401288	0.726762	0.726762		0.356618	0.298865	0.253056		0.0495802	0.19645	0.0286717	0.0847823	0.0565919		0.741417	0.92317	0.817831		0.693815	0.395541		0.843886	0.128572	0.651598
3	Contig38008_448	1_9	-	0.367219	0.684661	0.202092		0.712448	0.584146	0.539645		0.438537	0.508558	0.124505		0.284548	0.638718	0.465306	0.613867	0.763831		0.671282	1	0.535529		0.940071	0.330384		0.70547	0.106075	0.227658
4	Contig13221_209	1_9.3	1_13.5	0.645054	0.691507	0.329611		0.378294	0.0978431	0.0807432		0.378319	0.726772	0.117536		0.413349	0.567088	0.712465	0.290302	0.771478		0.305106	0.90492	0.869054		0.848191	0.562705		0.465515	0.0303345	0.741428
5	rice5_ia_14c	1_11.3	-	0.123346	0.71958	0.794886		0.353212	0.363779	0.23414		0.913994	0.684702	0.81901		0.346341	0.756302	0.756297	0.115486	0.534359		0.279478	0.154534	0.0354015		0.913337	0.269955		0.141676	0.171878	0.613982
6	Contig10442_410	1_18.1	1_16.8	0.183415	0.756272	0.651499		0.353157	0.378319	0.138512		0.852328	0.802847	0.860872		0.442905	0.923167	0.726783	0.0742137	0.589965		0.206601	0.0876158	0.0231098		0.963479	0.246967		0.113542	0.148679	0.556104
7	Contig19745_64	1_18.8	1_16.8	0.544126	0.198681	0.0450483		0.597671	0.887772	0.16731		0.40112	0.572664	0.179853		0.468013	0.401148	0.920513	0.0701413	0.887768		0.699277	0.198942	0.00502895		0.188283	0.115156		0.108388	0.887796	0.566832
8	Contig31368_510	1_19.2	1_22.8	0.425266	0.15083	0.0337646		0.549638	0.806914	0.147054		0.36125	0.655534	0.152847		0.555226	0.436365	0.699233	0.0975274	1		0.806952	0.160123	0.00416143		0.139	0.079946		0.0936649	0.920528	0.528414
9	Contig7451_450	1_19.2	1_40.3	0.708947	0.182267	0.103621		0.498963	0.267754	0.156883		0.920517	0.887782	0.503668		0.447845	0.432681	0.920518	0.0896667	0.791794		0.253154	0.0378662	0.00768264		0.578233	0.892305		0.0315118	0.170981	0.367234
10	Contig12568_366	1_19.2	1_19.8	0.544126	0.198681	0.0450483		0.597671	0.887772	0.16731		0.40112	0.572664	0.179853		0.468013	0.401148	0.920513	0.0701413	0.887768		0.699277	0.198942	0.00502895		0.188283	0.115156		0.108388	0.887796	0.566832
11	Contig31167_3024	1_19.5	-	0.46985	0.970453	0.980202		0.263116	0.208156	0.141144		0.970453	0.771485	0.6387		0.53433	0.658025	0.960802	0.253123	0.474514		0.425962	0.145703	0.0385615		0.699248	0.574647		0.154445	0.367571	0.10208
12	Contig50533_417	1_19.6	-	0.604266	0.201373	0.0751999		0.352813	0.740718	0.428909		0.350086	0.188392	0.752379		0.342016	0.887778	0.247603	0.0605755	0.17058		1	0.18488	0.0020214		0.568618	0.650556		0.192424	0.647671	0.489882
13	Contig51969_109	1_20.1	1_40.3	0.132775	0.597655	0.887768		0.200062	0.339388	0.92051		0.307568	0.841819	0.319323		0.578709	0.887778	0.523201	0.177541	1		0.269804	0.597758	0.0947359		0.083008	0.65199		0.300976	0.104474	0.26036
14	Contig40648_1413	1_20.3	1_23.6	0.719056	0.221504	0.0922358		0.476526	0.625101	0.538771		0.414688	0.183477	0.823447		0.336802	0.86279	0.271608	0.0451598	0.159846		0.84185	0.240949	0.00309432		0.567076	0.661837		0.175435	0.71913	0.459913
15	Contig52677_150	1_20.3	-	0.741372	0.787005	0.895924		0.567075	0.417487	0.409342		0.794892	0.980202	0.787014		0.401358	0.980202	0.95125	0.539717	0.878219		0.596001	0.356967	0.152743		0.747067	0.0701584		0.0919974	0.626286	0.0671603
16	Contig40648_1095	1_20.3	1_23.6	0.604266	0.201373	0.0751999		0.352813	0.740718	0.428909		0.350086	0.188392	0.752379		0.342016	0.887778	0.247603	0.0605755	0.17058		1	0.18488	0.0020214		0.568618	0.650556		0.192424	0.647671	0.489882
17	Contig18736_156	1_20.3	-	0.932431	0.852321	0.62612		0.567036	0.135785	0.098753		0.56146	0.712454	0.367294		0.887026	0.69844	0.23407	0.484072	0.860865		0.620062	0.100098	0.0164242		0.00427488	0.00963358		0.170133	0.626252	0.479474
18	PTA_2153_C1	1_20.3	-	0.923164	0.465232	0.320017		0.405261	0.584146	0.281775		0.941793	0.664576	0.852325		0.658001	0.645089	0.970453	0.24106	1		0.401536	0.0518364	0.00565622		0.76464	0.46255		0.0554327	0.371199	0.112368
19	Contig40648_1968	1_20.3	1_23.6	0.719056	0.221504	0.0922358		0.476526	0.625101	0.538771		0.414688	0.183477	0.823447		0.336802	0.86279	0.271608	0.0451598	0.159846		0.84185	0.240949	0.00309432		0.567076	0.661837		0.175435	0.71913	0.459913
20	Contig40648_951	1_20.3	1_23.6	0.503613	0.161954	0.0623083		0.397848	0.680854	0.480883		0.321778	0.252916	0.740732		0.364114	0.920517	0.281626	0.0804459	0.200062		0.887796	0.152081	0.00169371		0.382048	0.461233		0.173151	0.663779	0.459913
21	rice10_ia_176a	1_20.7	-	0.339714	0.272422	0.0868081		0.178047	0.103747	0.0411285		0.787405	0.400357	0.0550211		0.500878	0.552429	0.713229	0.844115	0.706166		0.151325	0.119	0.0989144		0.447088	0.111414		0.627791	0.271271	0.446384
22	Contig49750_873	1_20.9	1_40	0.951249	0.210127	0.356542		0.787001	0.835493	0.638691		0.827207	0.8695	0.941793		0.456171	0.550477	0.852327	0.293127	0.960802		0.443082	0.0945013	0.0446456		0.97286	0.378704		0.011101	0.393743	0.0538776
23	Contig49750_1488	1_20.9	1_40	0.951249	0.210127	0.356542		0.787001	0.835493	0.638691		0.827207	0.8695	0.941793		0.456171	0.550477	0.852327	0.293127	0.960802		0.443082	0.0945013	0.0446456		0.97286	0.378704		0.011101	0.393743	0.0538776
24	PTA_2307_C1	1_20.9	-	0.518672	0.684661	0.852321		0.632383	0.741368	0.425732		0.651507	0.584158	0.607789		0.313853	0.32016	0.779209	0.32016	0.684661		0.317257	0.105018	0.298794		0.699598	0.328736		0.0564948	0.513784	0.150032
25	Contig18219_251	1_21	-	0.300736	0.887768	0.485249		0.52318	0.764692	0.394572		0.378907	0.604289	0.129533		0.131982	0.618006	0.647603	0.0469829	0.494277		0.0308915	0.561012	0.137742		0.0180015	0.376225		1	0.193712	0.578811
26	Contig45927_259	1_21	1_23.6	0.469868	0.393438	0.36009		0.137142	0.0473072	0.0863523		0.353157	0.951249	0.960802		0.677912	0.41751	0.638718	0.741382	0.550423		0.128572	0.0413402	-		-	-		0.438786	0.869514	0.133669
27	Contig49750_636	1_21	1_40	0.960802	0.233936	0.220628		0.41742	0.567036	0.298835		0.960802	0.632392	0.852325		0.393461	0.726777	0.932432	0.225147	0.951249		0.508715	0.085872	0.0125066		0.852485	0.380983		0.038336	0.182073	0.206559
28	Contig31564_981	1_21.6	-	0.165102	1	0.672114		0.347357	0.584891	0.572655		0.494309	0.708941	0.218528		0.169509	0.699233	0.920513	0.0620062	0.407774		0.0191667	0.376022	0.212546		0.0246544	0.390849		0.823478	0.203019	0.44024
29	Contig31564_549	1_21.8	-	0.165102	1	0.672114		0.347357	0.584891	0.572655		0.494309	0.708941	0.218528		0.169509	0.699233	0.920513	0.0620062	0.407774		0.0191667	0.376022	0.212546		0.0246544	0.390849		0.823478	0.203019	0.44024
30	Contig17281_168	1_21.9	1_47.2	0.329584	0.393416	0.161586		0.329638	0.287349	0.0712553		0.960802	0.835495	0.339522		0.970453	0.108849	0.567062	0.69844	0.374518		0.438737	0.0758397	0.022983		0.272804	0.177373		0.0538776	0.430203	0.279402
31	rice10_ia_183a	1_22.1	-	0.27625	0.421513	0.19437		0.320073	0.281775	0.0747502		0.951249	0.677912	0.27906		0.787001	0.329723	0.601802	0.370975	0.518672		0.343137	0.0866976	0.048364		0.384428	0.192627		0.0639224	0.658096	0.263501
32	Contig31535_192	1_22.3	1_43.6	0.62612	0.421513	0.129303		0.145305	0.0278243	0.0291674		0.498601	0.11637	0.117498		0.990051	0.276406	0.10172	0.741382	0.166362		0.430178	0.241319	-		0.522307	0.20413		0.852342	0.314199	0.187448
33	Contig31416_1215	1_22.9	1_47	0.756264	0.336123	0.393416		0.425732	0.869499	0.41742		0.677912	0.852325	0.819003		0.741368	0.332975	0.852327	0.447316	0.664554		0.218926	0.00848802	0.0111814		0.712162	0.475447		0.0689803	0.658096	0.0683264
34	Contig9133_252	1_23	1_47.2	0.329584	0.393416	0.161586		0.329638	0.287349	0.0712553		0.960802	0.835495	0.339522		0.970453	0.108849	0.567062	0.69844	0.374518		0.438737	0.0758397	0.022983		0.272804	0.177373		0.0538776	0.430203	0.279402
35	Contig24873_99	1_23	1_43.6	0.645046	0.62612	0.763831		0.279029	0.339495	0.255509		0.819003	0.878219	0.417442		0.980202	0.719585	0.498618	0.835499	0.698409		0.114505	0.0780435	0.0749076		0.665212	0.296858		0.810908	0.374863	0.0730397
36	Contig31416_1017	1_23.4	1_47	0.229445	0.498569	0.310761		0.503555	0.513612	0.16647		0.869501	0.895925	0.438558		0.835495	0.0584293	0.33626	0.590011	0.107659		0.0787926	0.00384195	0.0199705		0.466499	0.2595		0.0294632	0.698495	0.07959
37	Contig9133_199	1_23.5	1_47.2	0.329584	0.393416	0.161586		0.329638	0.287349	0.0712553		0.960802	0.835495	0.339522		0.970453	0.108849	0.567062	0.69844	0.374518		0.438737	0.0758397	0.022983		0.272804	0.177373		0.0538776	0.430203	0.279402
38	RADid_5616	1_24.1	-	0.165102	1	0.672114		0.347357	0.584891	0.572655		0.494309	0.708941	0.218528		0.169509	0.699233	0.920513	0.0620062	0.407774		0.0191667	0.376022	0.212546		0.0246544	0.390849		0.823478	0.203019	0.44024
39	Contig7065_717	1_24.3	1_47.2	0.0665747	0.878216	0.544986		0.188845	0.110855	0.0641394		0.8695	0.488843	0.187053		0.638691	0.176531	0.129449	0.479315	0.0587948		0.000987753	0.000156775	0.0352602		0.396333	0.450003		0.447493	0.860884	0.0273348
40	Contig10385_107	1_24.4	-	0.121623	0.680835	0.862777		0.625101	0.181045	0.887774		0.862784	0.36701	1		0.0321368	0.130418	0.107531	0.031302	0.0111624		0.121123	0.597758	0.0531562		0.0780522	0.977228		0.920526	0.379067	0.146353
41	Contig49793_571	1_24.7	1_47.2	0.619938	0.657986	0.561422		0.353104	0.116334	0.118601		0.645071	0.651507	0.664576		0.00924276	0.293127	0.0134328	0.00421733	0.00320424		0.196725	0.0239524	0.104559		0.541452	0.532059		0.054391	0.0390656	0.0533692
42	Contig32964_270	1_24.8	-	0.589943	0.671189	0.567012		0.41742	0.154004	0.134477		0.447275	0.651507	0.651507		0.00968069	0.19645	0.00927023	0.00483598	0.00205397		0.413566	0.066998	0.177817		0.587723	0.506364		0.0716602	0.0294632	0.0176315
43	Contig6413_939	1_24.9	-	0.818996	0.55041	0.238551		0.719569	0.409274	0.0968706		0.626148	0.878219	0.456191		0.712448	0.104737	0.11529	0.827212	0.0791075		0.601896	0.234366	0.0481228		0.241352	0.361678		0.698495	0.140227	0.308107
44	Contig6813_773	1_24.9	-	0.6915	0.645046	0.413283		0.869499	0.632383	0.208156		0.719574	0.980202	0.607789		0.41742	0.0661062	0.0442936	0.779212	0.0141356		0.144303	0.0232901	0.0282546		0.364219	0.459553		0.572829	0.290542	0.168494
45	Contig6813_1256	1_24.9	-	0.818996	0.55041	0.238551		0.719569	0.409274	0.0968706		0.626148	0.878219	0.456191		0.712448	0.104737	0.11529	0.827212	0.0791075		0.601896	0.234366	0.0481228		0.241352	0.361678		0.698495	0.140227	0.308107
46	Contig40777_594	1_24.9	-	0.818996	0.55041	0.238551		0.719569	0.409274	0.0968706		0.626148	0.878219	0.456191		0.712448	0.104737	0.11529	0.827212	0.0791075		0.601896	0.234366	0.0481228		0.241352	0.361678		0.698495	0.140227	0.308107
47	Contig50104_1149	1_25	-	0.082204	0.0996378	0.0761296		0.141144	0.234002	0.188845		0.290208	0.169733	0.677912		0.726762	0.393533	0.561473	0.529113	0.607758		0.160492	0.0494375	0.135606		0.918145	0.979743		0.763884	0.0154831	0.607902
48	Contig6813_1523	1_25	-	0.595822	0.518672	0.273558		0.225043	0.0588573	0.0425864		0.313882	0.442884	0.434233		0.0192872	0.409342	0.036996	0.0130803	0.0241159		0.819025	0.271295	0.322227		0.360956	0.294935		0.0471869	0.00812249	0.0253627
49	Contig7309_1248	1_25	1_47.2	0.123904	0.68985	0.862775		0.777781	0.265767	1		0.841819	0.309873	0.920511		0.042344	0.110894	0.153833	0.0319913	0.0124738		0.121123	0.597758	0.0531562		0.121646	0.883938		0.920526	0.379067	0.146353
50	Contig31617_1097	1_25	1_47	0.827201	0.584123	0.210127		0.651499	0.326418	0.0712553		0.595854	0.904913	0.456191		0.651499	0.179993	0.120988	0.705417	0.0913698		0.819025	0.141543	0.0361528		0.285789	0.314271		0.367571	0.168494	0.434461
51	Contig31617_2286	1_25	1_47	0.827201	0.584123	0.210127		0.651499	0.326418	0.0712553		0.595854	0.904913	0.456191		0.651499	0.179993	0.120988	0.705417	0.0913698		0.819025	0.141543	0.0361528		0.285789	0.314271		0.367571	0.168494	0.434461
52	Contig6579_163	1_25	1_47.2	0.719563	0.545	0.200167		0.6387	0.295951	0.0747843		0.555941	0.913993	0.474586		0.658009	0.202306	0.192665	0.705423	0.141108		0.802871	0.198687	0.0242582		0.253472	0.32368		0.382331	0.157505	0.691599
53	Contig9469_372	1_25.1	-	0.161933	0.625086	0.841814		0.147054	0.263892	1		0.443941	0.887776	0.36125		0.572664	0.86279	0.443954	0.14712	0.88777		0.139979	0.862809	0.143502		0.0606324	0.745793		0.468168	0.113891	0.440255
54	Contig6813_899	1_25.1	-	0.589943	0.671189	0.567012		0.41742	0.154004	0.134477		0.447275	0.651507	0.651507		0.00968069	0.19645	0.00927023	0.00483598	0.00205397		0.413566	0.066998	0.177817		0.587723	0.506364		0.0716602	0.0294632	0.0176315
55	Contig11216_254	1_25.1	-	0.589943	0.671189	0.567012		0.41742	0.154004	0.134477		0.447275	0.651507	0.651507		0.00968069	0.19645	0.00927023	0.00483598	0.00205397		0.413566	0.066998	0.177817		0.587723	0.506364		0.0716602	0.0294632	0.0176315
56	Contig34998_141	1_25.2	-	0.158479	0.178073	0.0829972		0.310789	0.141144	0.0914392		0.698427	0.677912	0.684681		0.118601	0.0430805	0.0410574	0.164937	0.0180253		0.18203	0.0239524	0.483115		0.397922	0.353455		0.638797	0.0336028	0.253415
57	PTA_1742_C1	1_25.5	-	0.208294	0.672114	0.841811		0.140611	0.247565	1		0.533485	0.791791	0.324191		0.518165	0.82345	0.472256	0.121711	0.841811		0.106385	1	0.193733		0.0686086	0.729469		0.699284	0.150144	0.639968
58	PTA_2113_C1	1_26.4	-	0.118529	0.179813	0.122015		0.409274	0.363674	0.382011		0.192592	0.0733657	0.810881		0.438516	0.401358	0.255575	0.508591	0.360065		0.255861	0.0909483	0.138692		0.628135	0.995134		0.852342	0.0103126	0.438761
59	Contig8353_117	1_26.5	-	0.30175	0.545	0.613827		0.835495	0.827207	0.802842		0.173099	0.389654	0.923166		0.268347	0.878222	0.121026	0.178292	0.381987		0.756321	0.474766	0.170248		0.37757	0.961924		0.0677191	0.0242316	0.336537
60	Contig8353_659	1_26.5	-	0.298806	0.545	0.613827		0.802842	0.887027	0.923166		0.171426	0.493715	0.941793		0.295951	0.810889	0.206245	0.178292	0.401266		0.756321	0.474766	0.170248		0.488459	0.876516		0.0677191	0.0242316	0.336537
61	Contig8353_437	1_26.5	-	0.30175	0.545	0.613827		0.835495	0.827207	0.802842		0.173099	0.389654	0.923166		0.268347	0.878222	0.121026	0.178292	0.381987		0.756321	0.474766	0.170248		0.37757	0.961924		0.0677191	0.0242316	0.336537
62	Contig22650_280	1_26.5	-	0.671357	0.794941	0.843901		0.914004	0.860899	0.802902		0.187869	0.375153	0.771566		0.443342	1	0.143499	0.333666	0.567299		0.887059	0.73421	0.274172		0.511197	0.879985		0.02874	0.0264445	0.426535
63	Contig9707_784	1_26.7	-	0.22457	1	0.689856		0.38197	0.708941	0.538771		0.663706	0.729646	0.25833		0.252877	0.88778	0.485305	0.125598	0.69921		0.0143471	0.373046	0.254396		0.0191474	0.345938		0.689939	0.173151	0.528414
64	Contig41577_500	1_26.9	-	0.698409	0.479226	0.270892		0.589965	0.210195	0.188845		0.425753	0.417442	0.55045		0.00834883	0.33626	0.00519296	0.0105676	0.00565084		0.878229	0.484208	0.18938		0.171444	0.326933		0.0867394	0.0108983	0.0339202
65	rice11_ia_138a	1_27.6	-	0.229512	0.451711	0.320101		0.589999	0.779212	0.626167		0.11426	0.0720795	0.734048		0.550477	0.438644	0.271117	0.719602	0.413349		0.311208	0.16696	0.180234		0.553773	0.942942		0.960804	0.0135376	0.489095
66	Contig35465_353	1_27.9	-	0.6915	0.479226	0.295862		0.677905	0.374566	0.287349		0.397378	0.326446	0.613847		0.00480798	0.329723	0.00548629	0.0107651	0.00602663		0.860882	0.474745	0.0616366		0.0933406	0.311767		0.0450079	0.00688927	0.0559612
67	rice5_ia_222	1_28.3	-	0.539631	0.932431	0.895923		0.960802	0.970453	0.951249		0.214403	0.276374	0.960802		0.192592	0.923167	0.19645	0.296044	0.310761		0.658096	0.253415	0.0934807		0.954498	0.994162		0.141631	0.124954	0.779246
68	rice6_ia_257b	1_29.1	-	1	0.860894	0.914002		0.474953	0.614061	0.684825		0.567334	0.524216	0.951253		0.0278405	0.638926	0.095015	0.237143	0.037125		0.398231	0.237566	0.0270925		0.717165	0.68328		0.0557181	0.103997	0.164614
69	Contig51528_415	1_29.5	-	0.819005	0.75628	0.442905		0.741386	0.534389	0.329752		0.523937	0.360249	0.545084		0.0174791	0.787024	0.0607692	0.0925849	0.0246647		0.651628	0.123849	0.0243068		0.708787	0.362402		0.137683	0.0510122	0.230011
70	Contig50223_440	1_30.3	1_47.8	0.465232	0.932431	0.869497		0.970453	0.852324	0.895924		0.194475	0.258052	0.970453		0.218553	0.980202	0.163307	0.317035	0.438476		0.651588	0.263463	0.0548036		0.972218	0.999917		0.287715	0.0554327	0.438761
71	Contig49806_3467	1_33.5	-	0.237344	0.823434	1		0.147976	0.200062	0.82344		0.319323	0.425292	0.204168		0.305269	0.68086	0.655534	0.109535	0.764684		0.069478	0.752424	0.401677		0.0943231	0.785939		0.247793	0.699284	0.672202
72	Contig6855_1933	1_34	1_48.9	0.741363	0.57267	0.748778		0.771485	0.677912	0.677912		0.802844	0.225112	0.82721		0.69152	0.913994	0.57272	0.810887	0.941792		0.748834	0.349968	0.136969		0.574934	0.704512		0.18036	0.601921	0.194909
73	Contig31295_594	1_34	-	0.62612	0.346179	0.818996		0.79488	0.339495	0.970453		0.705405	0.301809	0.923166		0.960802	0.741382	0.589988	0.595876	0.878216		0.92317	0.421788	0.369354		0.913794	0.613485		0.333222	0.484229	0.293397
74	Contig33328_142	1_34.1	1_48.9	0.339664	0.28474	0.518798		0.860879	0.513729	0.534452		0.763875	0.173375	0.68474		0.346458	0.66466	0.196725	0.447493	0.160325		0.614047	0.239318	0.481909		0.51711	0.521785		0.590217	0.632587	0.827251
75	Contig32280_473	1_34.2	1_54.1	0.146095	0.538761	0.625093		0.229326	0.0906406	0.342048		0.719077	0.841825	1		0.0823254	0.655555	0.355648	0.040555	0.281552		0.305494	0.862811	0.0739542		0.169767	0.868765		0.0954075	0.887801	0.513383
76	Contig6855_1475	1_34.8	-	0.198227	0.202126	0.447236		0.923166	0.503555	0.484037		0.87822	0.258085	0.561473		0.539659	0.980202	0.210301	0.550491	0.166397		0.434461	0.104058	0.16847		0.273761	0.574072		0.578542	0.513803	0.810911
77	Contig6751_1046	1_35.1	-	0.818996	0.794875	0.771474		0.787001	0.367269	0.397355		0.0969065	0.100709	0.827207		0.0594216	0.385863	0.216502	0.0506261	0.0711894		0.932435	0.835514	0.492136		0.972359	0.784507		0.0936424	0.204562	0.165263
78	Contig9112_684	1_39	1_60	0.57267	0.607768	0.651491		0.734033	0.171389	0.645071		0.82721	0.534359	0.82721		0.173062	0.158701	0.110967	0.550491	0.273588		0.684756	0.741422	0.337227		0.911558	0.229122		0.356935	0.255939	0.241399
79	Contig49916_873	1_41.1	1_60.3	0.226104	0.597655	0.777773		0.127093	0.0950973	0.639884		0.200082	0.604289	0.22461		0.194763	0.672146	0.740728	0.127159	0.841811		0.0534664	0.647663	0.542079		0.195057	0.869746		0.223288	0.887796	0.887796
80	rice5_ia_266a	1_43.7	-	0.166362	0.118529	0.263054		0.442864	0.129375	0.578385		0.810881	0.779205	0.513612		0.719569	0.14263	0.493715	0.534374	0.60176		0.32038	0.932435	0.537676		0.743304	0.487483		0.353418	0.22327	0.498784
81	rice5_ia_265	1_45.5	-	0.17865	0.528283	0.63239		0.252896	0.0545433	0.381985		0.443954	0.632412	0.740732		0.0863734	0.806929	0.572691	0.0362268	0.234103		0.324391	1	0.075417		0.579774	0.302305		0.0750954	0.740787	0.418347
82	PTA_767_C1	1_50	-	0.862782	0.625101	0.411223		0.498952	0.142478	0.729651		0.407856	0.513276	0.647617		0.283663	0.220134	0.523232	0.0613505	0.920511		0.317129	1	0.59286		0.226295	0.696442		0.0349872	0.379103	0.92053
83	PTA_1007_C1	1_54.2	-	0.378864	0.79178	0.63987		0.432587	0.226142	0.764692		0.171764	0.632397	0.0858341		0.283608	0.489784	1	0.188435	0.485249		0.0100467	0.39797	0.707388		0.0889651	0.913425		0.305474	0.777829	1
84	PTA_1007_C2	1_54.2	-	0.331632	0.647576	0.920507		0.369908	0.103577	0.887772		0.194784	0.920511	0.283626		0.421694	1	0.887776	0.150917	0.79178		0.0632592	0.764738	0.684866		0.335357	0.464054		0.262219	0.823478	0.887796
85	Contig32795_1457	1_68.6	1_93.3	0.843864	0.895923	0.941792		0.819003	0.382035	0.941793		0.578409	0.741377	0.664584		0.196377	0.290302	0.589999	0.626177	0.393438		0.447493	0.136227	0.969636		0.815381	0.610242		0.447517	0.0910335	0.155989
86	Contig33337_968	1_70.6	-	0.951249	0.802836	0.57267		0.567049	0.787005	0.712454		0.258085	0.923166	0.589988		0.290208	0.281902	0.980202	0.0785611	0.645054		0.726823	0.405533	0.585084		0.92441	0.99111		0.182116	0.0281432	0.268735
87	rice5_ia_279a	1_73.7	-	0.818996	0.572658	0.860865		0.638691	0.852324	0.835493		0.827207	0.619966	0.248159		0.607778	0.534374	0.26062	0.619986	0.763831		0.691583	1	0.762007		0.366777	0.963898		0.970453	0.00708073	0.810908
88	Contig33342_351	1_75.8	-	0.421714	0.794901	0.539748		0.234288	0.160407	0.234288		0.210531	0.200543	0.14014		0.734074	0.860884	0.326754	0.159035	0.561542		0.0769155	0.221416	0.400717		0.647945	0.589489		0.787067	0.00130365	0.596073
89	Contig8793_1753	1_76.1	-	0.810877	0.802836	0.810877		0.810881	0.923166	0.904913		0.196413	0.293096	0.0880625		0.378294	0.154155	0.0399357	0.970453	0.214298		0.393743	0.756321	0.308202		0.914663	0.57695		1	0.0409862	0.960804
90	Contig8793_1857	1_76.3	-	0.677905	0.719569	0.741368		0.852327	0.932432	0.887028		0.169808	0.234105	0.0792805		0.429993	0.130822	0.0630594	0.970453	0.220695		0.356904	0.70547	0.271173		0.91448	0.669115		1	0.0534067	0.990051
91	Contig33342_894	1_76.4	-	0.0686126	0.651507	0.421577		0.430015	0.60781	0.329723		0.194585	0.0584293	0.0142402		0.513644	0.0563136	0.0104046	0.57846	0.0540479		0.378623	0.545212	0.428485		0.793898	0.361678		0.794925	0.127475	0.763898
92	Contig35472_1220	2_ -	-	0.148112	0.142481	0.153968		0.479278	0.349677	0.214367		0.741377	0.405307	0.460735		0.6387	0.141296	0.124581	0.658033	0.980202		0.268696	0.87823	0.142203		0.716663	0.0582798		0.470128	0.447517	0.638807
93	RADid_9202	2_0.7	-	0.00666919	0.0678613	0.143832		0.104627	0.125677	0.0950246		0.887027	0.339522	0.513612		0.626138	0.664592	0.304812	0.595876	0.425691		0.138837	0.671282	0.0500617		0.526239	0.0310083		0.810908	0.438761	0.613957
94	Contig32310_158	2_0.7	-	0.0178573	0.0854237	0.138366		0.320073	0.255509	0.179883		0.980202	0.712454	0.513612		0.951249	0.447316	0.290239	0.794889	0.705388		0.0963304	0.425962	0.0655462		0.73823	0.334372		0.550598	0.479474	0.748834
95	Contig40621_1539	2_0.7	-	0.0178573	0.0854237	0.138366		0.320073	0.255509	0.179883		0.980202	0.712454	0.513612		0.951249	0.447316	0.290239	0.794889	0.705388		0.0963304	0.425962	0.0655462		0.73823	0.334372		0.550598	0.479474	0.748834
96	Contig41761_162	2_3.6	-	0.00377592	0.0260031	0.0207482		0.0519971	0.0194687	0.0228352		0.664576	0.0699378	0.104663		0.734028	0.258119	0.401335	0.273715	0.584123		0.0810838	0.470084	0.0727301		0.233634	0.0175887		0.529244	0.160535	0.456403
97	Contig45165_140	2_10.2	-	0.664554	0.802834	0.895922		0.465268	0.651499	0.904912		0.8695	0.904913	0.895924		0.741368	0.0792805	0.869501	0.157132	0.887024		0.336472	0.719627	0.800875		0.732238	0.166211		0.0230997	0.00150301	0.214749
98	Contig35451_218	2_12.8	2_22.7	0.584875	0.307518	0.13194		0.841816	0.22459	0.117913		0.841819	0.489761	0.074373		0.719061	0.791798	0.611065	0.544173	0.806904		0.494416	0.672194	0.419648		0.379476	0.234228		0.0600515	0.00778287	0.791832
99	Contig40560_209	2_12.8	2_22.7	0.584875	0.307518	0.13194		0.841816	0.22459	0.117913		0.841819	0.489761	0.074373		0.719061	0.791798	0.611065	0.544173	0.806904		0.494416	0.672194	0.419648		0.379476	0.234228		0.0600515	0.00778287	0.791832
100	Contig51833_269	2_15.7	-	0.0150205	0.0214256	0.000595199		0.0898438	0.0748902	0.0195523		0.187203	0.0242769	0.00192902		0.932433	0.0882515	0.913995	0.0301886	0.155579		0.0136631	0.0144415	0.0101529		0.272804	0.0185924		0.143143	0.0169255	0.268854
101	Contig6632_2124	2_16.3	-	0.146683	0.176385	0.374542		0.38963	0.741372	0.810881		0.671218	0.75628	0.771488		0.498601	0.45625	0.503588	0.151198	0.451672		0.162052	0.658087	0.913383		0.639384	0.27158		0.0112037	0.000157713	0.198687
102	Contig6632_1518	2_17.1	2_67.2	0.11968	0.133111	0.153932		0.447255	0.555914	0.329638		0.434233	0.374591	0.192592		0.349651	0.601813	0.298896	0.151159	0.367219		0.293361	0.524021	0.713588		0.174122	0.0526284		0.0153403	0.000142384	0.232135
103	Contig10132_923	2_20.2	2_15.8	0.68083	0.513214	0.134464		0.485271	0.0612254	0.0169744		0.719066	0.358402	0.0154141		0.92051	0.618006	0.823447	0.361266	0.436288		0.752424	0.494416	0.457583		0.430676	0.09362		0.0138209	0.0528769	0.197637
104	Contig36074_169	2_20.5	2_16.6	0.920507	0.823434	0.54961		0.708936	0.137085	0.112903		1	0.708941	0.188392		0.92051	1	0.920513	0.401148	0.455689		0.63996	0.823474	0.651113		0.960354	0.216714		0.00859394	0.136479	0.145423
105	rice7_jk_282a	2_27	-	0.00282099	0.0534438	0.00284675		0.120914	0.163233	0.0311594		0.108775	0.176457	0.00268983		0.835493	0.442925	0.638709	0.0188138	0.0940454		0.0244046	0.0070026	0.25924		0.694023	0.478069		0.00445149	0.00842579	0.393743
106	Contig36163_238	2_35.7	2_12.7	0.265641	0.27625	0.105569		0.158551	0.360115	0.555914		0.960802	0.465287	0.951249		0.705399	0.273715	0.923166	0.0700067	0.756264		0.0795489	0.0467074	0.0143501		0.519702	0.283938		0.106075	0.000248304	0.960803
107	Contig35475_708	2_39.6	2_21.9	0.887768	0.655507	0.206888		0.244112	0.418155	0.131982		0.806914	0.887774	0.397833		0.647589	0.215602	0.056146	0.455749	0.211142		0.42542	0.277692	0.151807		0.65255	0.309924		0.0141947	0.118174	0.485405
108	Contig35475_771	2_39.6	2_21.9	0.887768	0.655507	0.206888		0.244112	0.418155	0.131982		0.806914	0.887774	0.397833		0.647589	0.215602	0.056146	0.455749	0.211142		0.42542	0.277692	0.151807		0.65255	0.309924		0.0141947	0.118174	0.485405
109	rice7_jk_273a	2_42.3	-	0.0329511	0.134441	0.0342217		0.425753	0.342873	0.298865		0.0600565	0.124543	0.0422418		0.970453	0.296044	0.619986	0.0933607	0.243291		0.178577	0.0892652	0.540641		0.611616	0.150469		0.0191951	0.00145552	0.860885
110	Contig51006_260	2_42.4	2_50.9	0.385743	0.619938	0.336123		0.367269	0.146719	0.174714		0.290208	0.158587	0.101683		0.0515044	0.0395594	0.0831358	0.00140151	0.010206		0.066998	0.0702673	0.0936211		0.0244042	0.00416933		0.0237561	5.31623e-06	0.378564
111	Contig19159_55	2_42.4	2_24.6	0.518733	0.589988	0.712459		0.645098	0.393558	0.607821		0.141335	0.0439669	0.32022		0.638718	0.601847	0.748804	0.0115192	0.425775		0.154489	0.336537	0.629078		0.510431	0.253219		0.00130183	5.52478e-05	0.556104
112	Contig8349_1040	2_43.3	2_50.9	0.0486161	0.120877	0.00429976		0.128167	0.12095	0.0265675		0.409319	0.164899	0.00998219		0.523874	0.099856	0.645089	0.0235796	0.032641		0.0193499	0.00104537	0.00285124		0.0172749	0.0020601		0.128616	0.000274422	0.632503
113	Contig31539_1013	2_46	2_26.4	0.663706	0.578726	0.138001		0.252935	0.0172111	0.00367148		0.385129	0.124838	0.00428563		0.791802	0.92052	0.566781	0.186037	0.33942		0.887803	0.566865	0.809075		0.193733	0.016498		0.0045143	0.0376763	0.127462
114	Contig31623_852	2_47.7	-	0.479226	0.671189	0.523829		0.619957	0.671203	0.835493		0.417442	0.356618	0.378294		0.970453	0.128242	0.474586	0.273715	0.763831		0.323534	0.208535	0.0392227		0.304526	0.132457		0.160535	8.85775e-05	0.779242
115	Contig12281_462	2_54	-	0.463831	0.729626	0.136177		0.611049	0.134506	0.0145951		0.0278054	0.0290683	0.000366501		0.503613	0.699233	0.887776	0.632412	0.920507		0.618065	0.300956	0.715342		0.687139	0.396439		0.0270653	0.011784	0.39474
116	rice7_jk_240a	2_57.4	-	0.83549	0.284488	0.584123		0.904912	0.160096	0.503539		0.895924	0.320101	0.719574		0.860868	0.346313	0.932432	0.421621	0.923164		0.904919	0.860882	0.788045		0.518145	0.772943		0.0390656	9.80271e-05	0.545178
117	rice7_ia_171	2_59.2	-	0.651491	0.488809	0.304724		0.55045	0.248159	0.134514		0.613857	0.363726	0.64508		0.336204	0.0201086	0.117574	0.734048	0.284518		0.386077	0.434461	0.0196928		0.515561	0.618134		0.00389601	0.00316644	0.133669
118	rice7_ia_50	2_59.2	-	0.671189	0.38956	0.763831		0.852324	0.405261	0.572682		0.8695	0.545027	0.960802		0.771481	0.29027	0.28461	0.460755	0.719558		0.970453	0.941795	-		-	-		0.0437499	0.00410308	0.182073
119	rice7_ia_30	2_59.2	-	0.601859	0.258258	0.417581		0.794908	0.0614604	0.302065		0.941795	0.386049	0.45638		0.970453	0.302171	0.677989	0.409569	0.63245		0.779277	0.860897	0.683246		0.450679	0.316637		0.0488992	0.0162854	0.705539
120	rice7_ia_154	2_59.2	-	0.771492	0.33626	0.438579		0.960803	0.24346	0.698446		0.70543	0.214512	0.513677		0.980202	0.181946	0.389781	0.43869	0.869502		0.620122	0.607954	0.172907		0.546621	0.391801		0.0525204	0.0113834	0.748855
121	rice7_ia_178	2_59.2	-	0.726752	0.456134	0.904911		1	0.691513	0.980202		0.8695	0.465287	0.771485		0.589965	0.0720439	0.273682	0.484072	0.613817		0.951251	0.763879	-		-	-		0.0433386	0.00271027	0.185638
122	rice4_ia_102	2_60.2	-	0.139678	0.41813	0.0382015		0.777781	0.0535663	0.00466712		0.0121766	0.00139891	8.38595e-06		0.719061	0.887778	0.19094	0.230938	0.151782		0.269804	0.0516516	0.841246		0.471696	0.194261		0.0976974	0.0241143	0.226378
123	rice3_ia_59	2_60.2	-	0.625148	0.672173	0.162111		0.591289	0.0324594	0.00982626		0.0875814	0.00442386	0.00013717		0.806944	0.549752	0.555327	0.148261	0.51331		0.0713721	0.0319518	0.342514		0.24721	0.0515596		0.00916356	0.0260764	0.054026
124	rice4_ia_149	2_60.2	-	0.331648	0.518155	0.0784209		0.611057	0.0480332	0.00685547		0.00599587	0.000908825	4.47614e-06		1	0.584926	0.68086	0.279589	0.625086		0.110407	0.0257565	0.650874		0.47462	0.224244		0.0791626	0.0225821	0.273734
125	vr_002b_h03	2_61.2	-	0.0998025	0.285649	0.0228804		0.764692	0.0529508	0.00438789		0.0173588	0.0012	6.41148e-06		0.617983	0.862787	0.12018	0.155851	0.127051		0.305453	0.0516516	0.889709		0.349107	0.130294		0.0930745	0.027517	0.224827
126	Contig8745_2798	2_61.3	-	0.269571	0.36119	0.0765539		0.841816	0.0480144	0.0126291		0.239062	0.00984729	0.000475058		0.680841	0.584917	0.275534	0.16847	0.289858		0.207146	0.10255	0.75159		0.321903	0.0457982		0.0100054	0.020142	0.0502124
127	Contig8745_1931	2_61.3	-	0.277462	0.385027	0.0382015		0.604281	0.0238071	0.00290261		0.138857	0.00325068	5.44622e-05		0.418155	0.920514	0.201454	0.148042	0.148886		0.264073	0.0596799	0.379291		0.111913	0.0232598		0.00520089	0.0597035	0.0260414
128	Contig32955_129	2_61.5	2_41.5	0.290118	0.178073	0.104556		0.578385	0.11193	0.0442348		0.493698	0.243357	0.307785		0.595843	0.245814	0.613857	0.465325	0.771474		0.645155	0.92317	0.102182		0.66671	0.623379		0.00234794	3.49873e-05	0.960803
129	Contig6842_434	2_61.6	2_55.2	0.476492	0.355555	0.0725694		0.518165	0.0292146	0.00504219		0.138857	0.000749265	5.75456e-05		0.82344	0.920514	0.708947	0.209814	0.407774		0.130564	0.0420599	0.265471		0.0239534	0.00547032		0.00142421	0.085042	0.0245142
130	Contig11585_109	2_61.8	2_65.4	0.292156	0.29868	0.0902091		0.508485	0.292196	0.107014		0.74077	0.391515	0.239252		0.729684	0.0363648	0.806952	0.186134	0.841837		0.0867762	0.0692787	0.271729		0.529006	0.189564		0.0775191	0.0575317	0.618152
131	Contig8745_2312	2_61.8	2_54.8	0.20421	0.385099	0.0653603		0.63992	0.584935	0.0940607		0.063538	0.0539983	0.0114775		0.618022	0.0429828	0.24086	0.326784	0.336835		0.057426	0.0148735	0.420864		0.727844	0.594091		0.0846674	0.0431605	0.680952
132	Contig8745_2537	2_61.8	-	0.212584	0.397792	0.0577212		0.584891	0.538761	0.0739124		0.0538964	0.0451026	0.0078945		0.699216	0.0713949	0.25833	0.316959	0.391335		0.0786682	0.0160406	0.336819		0.607317	0.550401		0.072858	0.0579962	0.639968
133	Contig11624_683	2_61.9	2_57.3	0.632365	0.544986	0.518672		0.578385	0.346231	0.268315		0.819003	0.447275	0.756276		0.691513	0.326503	0.241026	0.353184	0.518672		0.932435	0.62624	-		-	-		0.200626	0.0113075	0.250956
134	Contig8712_715	2_61.9	-	0.247546	0.375849	0.0505446		0.672133	0.0494319	0.00559836		0.00651532	0.000318575	3.71349e-06		1	0.823453	0.68086	0.283681	0.48526		0.168634	0.0401985	0.842599		0.441608	0.157611		0.0317823	0.0309107	0.150144
135	Contig50112_300	2_62.1	2_54.8	0.0998025	0.267642	0.0514075		1	0.101692	0.0194421		0.0411756	0.0045548	9.34342e-05		0.92051	0.64761	0.178692	0.181088	0.26196		0.244319	0.0953295	0.670858		0.743009	0.217922		0.143582	0.00854914	0.342206
136	Contig41250_927	2_62.2	-	0.152761	0.508364	0.121602		1	0.740718	0.201413		0.123969	0.201433	0.077533		0.729636	0.0524014	0.518186	0.382	0.63987		0.100689	0.0513556	0.695968		0.654802	0.939179		0.317108	0.0143471	1
137	Contig32716_899	2_62.3	2_42.6	0.572658	0.456134	0.40923		0.941793	0.270954	0.513597		0.719574	0.298865	0.187053		0.367269	0.0430805	0.281837	0.941793	0.290118		0.819025	0.951251	0.0873353		0.637246	0.555159		0.110229	7.74019e-05	0.105062
138	Contig32716_314	2_62.3	2_42.6	0.55041	0.367219	0.304695		0.941793	0.270954	0.684675		0.843868	0.508558	0.421577		0.734028	0.101757	0.684688	0.827212	0.567012		0.913998	0.73408	0.0507421		0.920535	0.910692		0.0936424	0.000439282	0.456403
139	Contig49914_1482	2_62.4	-	0.300736	0.407774	0.0532199		0.342016	0.329142	0.0418652		0.0517614	0.109491	0.0221807		0.555217	0.0945871	0.208375	0.451763	0.33418		0.147265	0.0522491	0.290134		0.840954	0.689802		0.0737242	0.0393219	0.887796
140	Contig49914_600	2_62.4	-	0.388162	0.544126	0.218469		0.385055	0.36122	0.150851		0.176333	0.364099	0.242427		0.440089	0.0374344	0.215582	0.544173	0.2601		0.33956	0.269804	0.967073		0.555361	0.90723		0.0754904	0.0590142	0.887796
141	Contig50132_160	2_62.4	-	0.393416	0.268254	0.104556		0.726762	0.0510163	0.0200239		0.143941	0.00859658	0.0208102		0.726762	0.498635	0.82721	0.705417	0.878216		0.430178	0.45638	0.483115		0.210662	0.192242		0.00104537	0.00232701	0.719633
142	Contig41018_102	2_62.4	2_46.3	0.18157	0.167986	0.0417301		0.712448	0.0455137	0.0362482		0.456191	0.141181	0.157057		0.550436	0.326503	0.771488	0.339577	0.904911		0.895932	0.810906	0.18938		0.702542	0.373066		0.00293861	0.00103619	0.82723
143	Contig17156_58	2_62.5	2_46.8	0.421534	0.281744	0.116297		0.684681	0.0535355	0.0220149		0.218623	0.0438753	0.052557		0.843868	0.460775	0.827212	0.677934	0.923165		0.726823	0.677989	0.472839		0.26237	0.224922		0.00116655	0.00115629	0.878231
144	Contig11874_302	2_63	2_46.8	0.245849	0.451771	0.255643		0.393608	0.438644	0.117691		0.356783	0.223111	0.385966		0.626197	0.170048	0.465427	0.932435	0.913994		0.524133	0.498888	0.168385		0.565808	0.844805		0.00107977	0.00307074	0.843899
145	Contig31126_212	2_63.1	2_46.3	0.300736	0.407774	0.0532199		0.342016	0.329142	0.0418652		0.0517614	0.109491	0.0221807		0.555217	0.0945871	0.208375	0.451763	0.33418		0.147265	0.0522491	0.290134		0.840954	0.689802		0.0737242	0.0393219	0.887796
146	Contig31126_4745	2_63.1	2_46.3	0.300736	0.407774	0.0532199		0.342016	0.329142	0.0418652		0.0517614	0.109491	0.0221807		0.555217	0.0945871	0.208375	0.451763	0.33418		0.147265	0.0522491	0.290134		0.840954	0.689802		0.0737242	0.0393219	0.887796
147	Contig43581_160	2_63.1	2_51.6	0.726752	0.456134	0.904911		1	0.691513	0.980202		0.8695	0.465287	0.771485		0.589965	0.0720439	0.273682	0.484072	0.613817		0.951251	0.763879	-		-	-		0.0433386	0.00271027	0.185638
148	Contig43089_1231	2_63.1	2_51.5	0.786995	0.60176	0.705388		0.734028	0.429951	0.409274		0.835495	0.451711	0.835495		0.651499	0.253123	0.231797	0.421621	0.518672		0.92317	0.62624	-		-	-		0.0549094	0.00414038	0.260942
149	Contig7058_189	2_63.1	2_47.3	0.503523	0.229445	0.385766		0.8695	0.171389	0.523874		0.705411	0.26838	0.367319		0.578397	0.0487693	0.787011	0.719591	0.651491		0.980202	0.763884	0.178262		0.801236	0.755104		0.0670777	0.00430337	0.852344
150	Contig7058_327	2_63.2	2_47.4	0.479226	0.220628	0.353053		0.951249	0.194439	0.550436		0.705405	0.263149	0.349677		0.567036	0.0451727	0.810884	0.734042	0.638674		0.951251	0.712509	0.152285		0.794851	0.760826		0.0730397	0.00342484	0.82723
151	Contig42773_220	2_63.3	2_46.3	0.41742	0.529068	0.260556		0.545041	0.508574	0.164899		0.323316	0.281869	0.367345		0.313911	0.0488015	0.253158	0.895927	0.493681		0.719639	0.632503	0.369354		0.648885	0.937021		0.0210936	0.000899126	0.878233
152	Contig31465_1823	2_63.3	2_42.7	0.869498	0.827203	1		0.802842	0.895924	0.960802		0.980202	0.691526	0.932432		0.69152	0.190838	0.578422	0.658033	0.904912		0.90492	0.980202	-		-	-		0.103108	2.04283e-06	0.529262
153	Contig33412_765	2_63.4	2_38.2	0.651499	0.342846	0.691513		0.87822	0.405307	0.613857		0.852328	0.555954	0.960802		0.787005	0.296044	0.281869	0.474624	0.726762		0.970453	0.941795	-		-	-		0.0437499	0.00410308	0.182073
154	Contig38631_269	2_63.4	2_50.5	0.0717758	0.27157	0.0146855		0.611073	0.0309379	0.00216713		0.00445825	0.000507824	3.00516e-06		0.611065	0.823457	0.254731	0.153901	0.134528		0.169763	0.0279766	0.683331		0.490285	0.156162		0.0840555	0.0321581	0.201682
155	Contig9491_785	2_63.5	-	0.0823423	0.0847461	0.0289431		0.85233	0.127049	0.0687163		0.137295	0.0276875	0.0456659		0.726783	0.245956	0.990051	0.513712	0.970453		0.534556	0.726842	0.212673		0.839457	0.611219		0.0277115	0.000148545	0.970454
156	Contig10451_340	2_63.5	2_50.5	0.451711	0.293065	0.595854		0.843871	0.508591	0.632411		0.584194	0.216574	0.970453		0.835499	0.243532	0.534404	0.434342	0.913993		0.92317	0.626252	-		-	-		0.0651902	0.0053983	0.258447
157	Contig41018_276	2_63.7	2_46.3	0.18157	0.167986	0.0417301		0.712448	0.0455137	0.0362482		0.456191	0.141181	0.157057		0.550436	0.326503	0.771488	0.339577	0.904911		0.895932	0.810906	0.18938		0.702542	0.373066		0.00293861	0.00103619	0.82723
158	Contig52588_236	2_63.9	-	0.252821	0.467991	0.200022		1	0.145164	0.0463917		0.0369794	0.00601962	0.000196619		0.566726	0.436352	0.689874	0.303061	0.699205		0.183661	0.123409	0.491748		0.987252	0.411626		0.0482396	0.0210371	0.189878
159	Contig43765_828	2_64.1	2_57.8	0.604266	0.604266	0.110786		0.494299	0.0247428	0.00412588		0.0951188	0.00186719	3.26751e-05		0.887772	0.740732	0.791794	0.307603	0.538742		0.145397	0.0473975	0.348777		0.141553	0.0376669		0.00109836	0.0670958	0.0141947
160	Contig43323_469	2_65.2	2_64.5	0.115715	0.120867	0.0126184		0.549638	0.0213468	0.00365464		0.146138	0.00109519	7.55148e-05		0.40112	0.625123	0.232543	0.148065	0.0905765		0.134766	0.0309107	0.190726		0.0340737	0.0102093		0.00568411	0.0845599	0.0371905
161	Contig7005_1471	2_66.1	-	0.35004	0.407774	0.134464		0.82344	1	0.321728		0.107486	0.0416459	0.0297224		0.378892	0.0940152	0.234142	0.572682	0.251041		0.180059	0.0593342	0.431047		0.709477	0.948457		0.275714	0.00142421	0.494429
162	Contig31713_141	2_66.6	-	0.344642	0.440064	0.171701		0.887772	0.740718	0.217018		0.135381	0.0526651	0.0391281		0.625093	0.124791	0.245869	0.489784	0.302975		0.121123	0.0522491	0.394118		0.54437	0.872783		0.137345	0.00327318	0.591309
163	Contig49840_962	2_67	2_55.6	0.285649	0.369879	0.271517		0.92051	0.806911	0.476514		0.283626	0.144262	0.148949		0.307551	0.00825063	0.237421	0.528313	0.167268		0.069478	0.0897402	0.776162		0.918152	0.792696		0.292237	0.000277559	0.187372
164	rice4_ia_212	2_67.1	-	0.0594266	0.0747544	0.0164973		0.468013	0.17401	0.0239384		0.0939712	0.0116687	0.00358083		0.764692	1	0.920513	0.132884	0.35004		0.082511	0.0150405	0.189693		0.352176	0.420578		0.267898	0.0104909	0.729696
165	rice4_ia_209	2_67.6	-	0.467991	0.443891	0.150809		0.92051	0.212623	0.0601627		0.172893	0.00692733	0.0032839		0.647589	0.447832	0.823447	0.421735	0.806904		0.0976718	0.0589906	0.236389		0.06379	0.0885246		0.00984881	0.0014597	0.294391
166	Contig9200_56	2_67.7	-	0.394544	0.407774	0.150809		0.86278	0.230878	0.0587767		0.217038	0.0045548	0.00241171		0.708936	0.485305	0.862784	0.494332	0.764684		0.137319	0.0892014	0.309689		0.0687339	0.0816373		0.00305005	0.00224652	0.16866
167	Contig6819_174	2_71.8	-	0.150986	0.186014	0.183566		0.920522	0.823467	0.358517		0.632459	0.53357	0.862803		0.560991	0.611142	0.752424	0.139979	0.806932		0.920539	0.640031	0.889339		0.751111	0.86471		0.213072	0.256883	0.841879
168	Contig6821_134	2_72.5	-	0.2601	0.211142	0.0756483		0.584891	0.227708	0.0837758		0.418169	0.00749184	0.00269482		0.86278	0.729651	0.300804	0.252916	0.226104		0.561012	0.253062	0.519644		0.100474	0.0804395		0.0323177	0.00112004	0.326842
169	Contig6797_1542	2_73	2_56.8	0.0619027	0.0856739	0.0343841		0.534436	0.210452	0.0637707		0.89593	0.263389	0.138751		0.664625	0.85234	0.320347	0.970453	0.534404		0.146027	0.208842	0.218821		0.477114	0.329559		0.121683	0.000626292	0.584389
170	Contig6698_720	2_73	2_56.8	0.185172	0.208122	0.101611		0.164862	0.281806	0.0566853		0.691526	0.843869	0.304812		0.843868	0.149741	0.488878	0.389704	0.619947		0.860884	0.638797	0.0166391		0.935569	0.555993		0.210656	0.00091947	0.498804
171	rice3_ia_101	2_74.6	-	0.281714	0.342794	0.129303		0.183415	0.225043	0.082272		0.734033	0.895924	0.310818		0.508542	0.12701	0.181713	0.523905	0.434172		0.314165	0.401536	0.0329258		0.823082	0.571781		0.302135	0.000536651	0.465492
172	Contig38552_149	2_74.9	-	0.169808	0.245814	0.0979168		0.329782	0.231904	0.0942999		0.488933	0.430082	0.202382		0.913994	0.405428	0.787021	0.626208	0.878221		0.802878	0.719646	0.0479307		0.513503	0.173687		0.137683	0.000738133	0.44318
173	Contig31275_1341	2_75.3	2_56.8	0.123236	0.135748	0.0372658		0.401311	0.316976	0.0847104		0.904913	0.75628	0.23407		0.607789	0.474624	0.385863	0.913994	0.60177		0.279402	0.539814	0.163491		0.375123	0.799595		0.0664424	0.00109664	0.360455
174	Contig32137_513	2_81.8	-	0.920507	0.513214	0.414635		1	0.394572	0.316908		0.578717	0.52319	0.366995		0.372869	0.358434	0.560933	0.764705	0.752366		0.518275	0.544247	0.21432		0.362794	0.65207		0.0959348	0.0134575	1
175	Contig6478_1256	2_85.7	-	0.951249	0.970453	0.923164		0.508542	0.664569	0.626138		0.13322	0.572695	0.8695		0.0202125	0.378345	0.0256097	0.451751	0.284488		0.843884	0.827228	0.637373		0.158976	0.232352		0.00478644	0.0050087	0.0103126
176	Contig51537_378	2_93.7	2_81.3	0.0979546	0.336288	0.313971		0.0112202	0.0364172	0.0439985		0.545115	0.52397	0.333094		0.734053	0.142831	0.719608	0.567143	0.95125		0.0697225	0.0710628	0.0521308		0.873934	0.324328		0.147344	0.343302	0.960804
177	Contig31390_255	2_94.5	2_81.7	0.823434	1	0.68083		0.617983	0.428909	0.334212		0.533485	0.920511	0.719066		0.611049	0.663713	0.355616	0.791798	0.699205		0.887793	0.841847	0.305047		0.553661	0.808675		0.214317	0.0534893	0.777829
178	Contig50541_312	2_94.9	2_77.3	0.555199	0.632375	0.806904		0.777781	0.440089	0.708936		0.425292	1	1		0.271552	0.130396	0.189671	0.920514	0.347327		0.440225	1	0.934087		0.797012	0.541374		0.265988	0.0432913	0.920526
179	Contig7964_973	2_99.2	-	0.138793	0.107422	0.151782		0.277497	0.468013	0.296356		0.887774	0.752379	0.375878		0.181024	0.223111	0.0879472	0.254711	0.0721408		0.647663	0.300956	0.415432		0.717707	0.642645		0.157052	0.00392779	0.173125
180	rg3_001_b07	2_115.6	-	0.447217	0.393416	0.27625		0.719569	0.923165	0.684675		0.508558	0.771485	0.401311		0.584146	0.0727363	0.71958	0.960802	0.214265		0.493863	0.550582	0.215348		0.723106	0.776468		0.378564	0.148589	0.333222
181	Contig52282_273	2_118.1	-	0.0851386	0.503753	0.658106		0.539866	0.456474	0.607941		0.990051	0.904923	0.443206		0.00855132	0.0234855	0.0163345	0.698542	0.0120807		0.189695	0.239411	0.617578		0.883247	0.928532		0.0507775	0.417939	0.000910584
182	Contig49778_820	3_28.6	3_28.7	0.231832	0.104737	0.0706792		0.671241	0.741391	0.474643		0.276506	0.456292	0.363834		0.895927	0.323469	0.11006	0.556026	0.326503		0.684789	0.726848	0.155517		0.9096	0.85432		0.827243	0.651649	0.46561
183	Contig49778_117	3_29.1	3_28.7	0.208088	0.204071	0.148076		0.268315	0.438516	0.469886		0.258052	0.771485	0.658009		0.860868	0.69844	0.658017	0.401358	0.763831		0.794911	0.572814	0.145076		0.759572	0.466032		0.595975	0.260942	0.451926
184	Contig49778_1114	3_29.2	3_7.7	0.208088	0.204071	0.148076		0.268315	0.438516	0.469886		0.258052	0.771485	0.658009		0.860868	0.69844	0.658017	0.401358	0.763831		0.794911	0.572814	0.145076		0.759572	0.466032		0.595975	0.260942	0.451926
185	Contig49774_252	3_36	3_22.2	0.240699	0.27548	0.0210871		0.00432682	0.369923	0.0058352		0.0705352	0.887776	0.0748369		0.0317795	0.125598	0.00227864	0.632419	0.0173336		0.561023	0.147291	0.0018089		0.122898	0.284598		0.292258	0.523313	0.108414
186	Contig49774_813	3_36	3_22.3	0.240699	0.27548	0.0210871		0.00432682	0.369923	0.0058352		0.0705352	0.887776	0.0748369		0.0317795	0.125598	0.00227864	0.632419	0.0173336		0.561023	0.147291	0.0018089		0.122898	0.284598		0.292258	0.523313	0.108414
187	Contig44219_328	3_39	3_17.6	0.0463734	0.0301913	0.00061055		0.00198273	0.0185261	8.3986e-05		0.0317962	0.324207	0.00148047		0.0517614	0.680866	0.296409	0.455762	0.347342		0.561023	0.663771	0.0207937		0.0698731	0.0930964		0.321946	0.561034	0.358589
188	Contig38094_132	3_39.7	-	0.691507	0.349625	0.595832		0.460716	0.196377	0.378294		0.405307	0.243391	0.38206		0.705399	0.24106	0.279092	0.19645	0.336149		0.279365	0.443082	0.0387161		0.590373	0.262108		0.389919	0.852344	0.878231
189	Contig40754_629	3_40	3_17.6	0.980202	0.483985	0.843863		0.852324	0.756272	0.932432		0.941793	0.741372	0.763842		0.734028	0.349731	0.508574	0.0612468	0.360065		0.16522	0.329939	0.261846		0.214167	0.257689		0.0609546	0.895933	0.539814
190	Contig8941_94	3_40	3_17.6	0.980202	0.508511	0.878216		0.810879	0.763838	0.913992		0.860869	0.860869	0.810881		0.741368	0.33626	0.513628	0.107806	0.265641		0.238978	0.474745	0.250449		0.266602	0.347149		0.0683264	0.90492	0.556072
191	Contig48242_205	3_40.5	3_19.6	0.310761	0.705393	0.0905296		0.287379	0.336204	0.0260721		0.567062	0.425775	0.00777911		0.712454	0.980202	0.417487	0.298958	0.645054		0.498784	0.0365722	0.433008		0.827662	0.796562		1	0.6713	0.518904
192	Contig47046_188	3_40.7	3_20.1	0.677891	0.374518	0.595822		0.498585	0.313853	0.578385		0.255542	0.258052	0.488843		0.712448	0.684695	0.555941	0.0839732	0.818996		0.317257	0.409515	0.177817		0.783213	0.35222		0.0651504	0.176855	0.932435
193	Contig49802_385	3_41.2	3_23.7	0.852321	0.657986	0.779196		0.895924	0.887026	0.960802		0.503555	0.802842	0.819003		0.374566	0.534374	0.64508	0.107806	0.360065		0.62624	0.843884	0.90434		0.707831	0.757145		0.0112037	0.314199	0.819028
194	Contig49756_229	3_41.5	3_23.7	0.932431	0.638674	0.932431		0.960802	0.734028	0.990051		0.771485	0.8695	0.843868		0.572682	0.216538	0.273682	0.0127209	0.216365		0.248482	0.421788	0.340616		0.176224	0.185259		0.0609546	0.479474	0.489032
195	rice1_ia_253b	3_44.1	-	0.324142	0.33418	0.0326318		0.00410479	0.513234	0.0134664		0.193485	0.440102	0.394586		0.0273314	0.0561662	0.00152523	0.463891	0.00946217		0.862806	0.459884	0.0077041		0.173435	0.398119		0.28799	0.647671	0.0181725
196	rice1_ia_239	3_44.1	-	0.0431099	0.0349727	0.00108446		0.0110375	0.0718399	0.000530325		0.0240142	0.279608	0.00100982		0.0247881	0.611097	0.0794918	0.317013	0.197433		0.625191	0.740781	0.0252013		0.0870014	0.115156		0.444095	0.887801	0.224875
197	rice1_ia_244a	3_44.1	-	0.332919	0.589976	0.0654103		0.2364	0.326503	0.0235562		0.241095	0.363779	0.00454583		0.951249	0.671241	0.245849	0.108927	0.339522		0.493904	0.0627575	0.237283		0.682666	0.814444		0.878234	0.590142	0.779254
198	rice1_ia_248	3_44.1	-	0.584891	0.740718	0.806911		0.572673	1	0.528303		0.920514	0.523211	0.777793		0.513255	0.920517	0.137174	0.294272	0.468013		0.6556	0.139095	0.691283		0.494371	0.879145		0.503741	1	0.764743
199	Contig8450_684	3_44.3	-	0.763945	0.658224	0.869532		0.756399	0.860909	0.914008		0.632682	0.960806	0.895948		0.951254	0.556367	0.632654	0.182709	0.705565		0.185099	0.545658	0.666277		0.0186017	0.0765738		0.0840428	0.354432	0.178256
200	Contig36398_247	3_44.6	3_20.9	0.349651	0.626138	0.0941151		0.133257	0.389654	0.0248976		0.304843	0.29027	0.00358001		0.474568	0.684702	0.218658	0.333004	0.198262		0.626252	0.0494735	0.398918		0.913383	0.7598		0.632515	0.470151	0.923171
201	Contig9114_678	3_45.7	-	0.0126291	0.0119729	0.000192236		0.00168474	0.0130631	4.12361e-05		0.0180566	0.197454	0.000240402		0.0858341	0.597704	0.566753	0.647617	0.476514		0.729696	0.533593	0.0161911		0.0400209	0.0499243		0.382165	0.672217	0.319546
202	Contig31158_1560	3_46.1	-	0.0122101	0.0127434	0.000171211		0.000485252	0.00681199	1.94158e-05		0.0144507	0.229306	0.000515665		0.0917001	0.632412	0.518186	0.764705	0.513214		0.920525	0.404581	0.00930672		0.0405434	0.0485744		0.300976	0.503741	0.339578
203	Contig52930_76	3_47.4	3_21.9	0.0122101	0.0127434	0.000171211		0.000485252	0.00681199	1.94158e-05		0.0144507	0.229306	0.000515665		0.0917001	0.632412	0.518186	0.764705	0.513214		0.920525	0.404581	0.00930672		0.0405434	0.0485744		0.300976	0.503741	0.339578
204	Contig40554_1511	3_48.1	3_23.1	0.705388	0.555888	0.786995		0.488826	0.878218	0.802839		0.469904	0.756276	0.843868		0.779202	0.378345	0.698434	0.146832	0.320017		0.311103	0.484208	0.202099		0.0102395	0.0698085		0.284916	0.417682	0.545178
205	Contig18667_150	3_50.5	3_25.3	0.41742	0.835493	0.234002		0.397402	0.970453	0.178216		0.895926	1	0.178253		0.8695	0.895927	0.442925	0.245849	0.748782		0.802871	0.131074	0.427415		0.152057	0.376439		0.678006	0.08121	0.741434
206	Contig41556_137	3_56.2	3_25.8	0.0287005	0.0369284	0.00118636		0.000627216	0.0132518	0.00012419		0.0535857	0.316925	0.00608243		0.0561065	0.740732	0.364114	0.887778	0.401079		0.549729	0.194986	0.00211379		0.0354576	0.0655929		0.290103	0.334405	0.220248
207	Contig32277_138	3_58.7	3_25.8	0.108086	0.061906	0.00451324		0.00623498	0.0564331	0.00143819		0.0426038	0.188392	0.00793599		0.141508	0.566753	0.752384	0.920514	0.455689		0.841847	0.321906	0.00306898		0.0746817	0.0940881		0.0284445	0.186134	0.258517
208	Contig7293_198	3_58.8	3_25.8	0.171282	0.518672	0.304695		0.632383	0.960802	0.32323		0.923166	0.980202	0.304782		0.970453	0.887029	0.18528	0.0501471	0.451653		0.878229	0.684748	0.729023		0.246474	0.306972		0.323568	0.626252	0.82723
209	Contig17302_93	3_65.4	3_29.2	0.534301	0.726752	0.960802		0.0647554	0.22725	0.47455		0.293065	0.240992	0.677912		0.923165	0.794889	0.484054	0.125789	0.60176		0.756316	0.794911	0.128478		0.0966654	0.0114416		0.835516	0.691591	0.980202
210	Contig17302_162	3_65.8	3_27.5	0.534301	0.726752	0.960802		0.0647554	0.22725	0.47455		0.293065	0.240992	0.677912		0.923165	0.794889	0.484054	0.125789	0.60176		0.756316	0.794911	0.128478		0.0966654	0.0114416		0.835516	0.691591	0.980202
211	Contig8127_233	3_70	3_34	0.878216	0.990051	0.265641		0.465268	0.878218	0.310789		0.55045	0.425753	0.534344		0.712448	0.567075	0.429993	0.385863	0.932431		0.684748	0.46547	0.547715		0.368063	0.727166		0.305106	0.360424	0.620073
212	Contig8130_334	3_70.7	3_26.4	0.378345	0.498635	0.40533		0.210375	0.0840474	0.0735075		0.0637345	0.0279753	0.0526882		0.304905	1	0.895929	0.474703	0.374641		0.29643	0.266244	0.0574408		0.631473	0.0681189		0.578603	0.198909	0.658146
213	Contig31580_1027	3_70.7	-	0.740709	0.862775	0.263837		0.101692	0.397819	0.0208712		0.0101648	0.165164	0.0054554		0.287778	0.208396	1	0.555245	0.401079		0.0959092	1	0.0451775		0.369692	0.0859307		0.0460862	0.432741	0.16866
214	Contig52299_177	3_77.3	-	0.878216	0.374518	0.741359		0.584146	0.135785	0.301779		0.071289	0.00734872	0.069272		0.469886	0.869502	0.970453	0.231832	0.827201		0.24607	0.584271	0.455436		0.317747	0.0264764		0.860884	0.0182994	0.430203
215	Contig10054_1187	3_79.2	3_36.7	1	0.369879	0.185843		0.436313	0.296356	0.0384524		0.0162682	0.185905	0.0242182		0.625093	0.862787	0.163052	0.639905	0.54961		0.0401985	0.625173	0.459998		0.246682	0.12871		0.0777632	0.503741	0.104474
216	Contig33015_326	3_82.3	3_40.8	0.332837	0.62612	0.413283		0.079938	0.887026	0.465268		0.425753	0.316976	0.567049		0.260556	0.860872	0.951249	0.158662	0.741359		0.705463	0.371169	0.718313		0.902488	0.64539		0.691591	0.374863	0.626252
217	Contig32047_1499	3_84.3	3_39.1	0.168057	0.719569	0.990051		0.513628	0.691526	0.787008		0.843871	0.447316	0.498635		0.895925	0.620007	0.7488	0.314002	0.779202		0.057072	0.145791	0.872057		0.933467	0.506617		0.794922	0.545212	0.52928
218	Contig49904_88	3_84.5	3_39.6	1	0.823434	0.544126		0.110828	1	0.271552		0.166244	0.472244	0.791791		0.0471956	0.367025	0.0169081	0.544173	0.0172277		0.0759143	0.373029	0.168078		0.381675	0.816746		0.20717	0.518288	0.00197376
219	Contig18700_155	3_93.2	3_53.1	0.488826	0.632383	0.787001		0.619976	0.332947	0.529098		0.595876	0.225147	0.413394		0.493715	0.456271	0.584194	0.671241	0.529068		0.330005	0.382331	0.954283		0.790927	0.619248		0.156035	0.671309	0.15755
220	Contig40659_1184	4_30.2	-	0.440064	0.324142	0.189589		0.672127	0.468013	0.232484		0.862782	0.232503	0.252877		0.887772	0.740732	0.920513	0.0934471	0.862775		0.307735	0.544247	0.00450787		0.110644	0.0727436		0.147291	0.455857	0.139979
221	Contig31379_1269	4_34.2	4_6.2	0.712483	0.726794	0.142748		0.121184	0.0334819	0.0173794		0.493843	0.24128	0.0522942		0.658068	0.243683	0.389835	0.498784	0.44299		0.136557	0.16882	0.747067		0.219369	0.0814717		0.980202	0.970454	0.0672901
222	Contig31379_1104	4_34.4	4_6.2	0.763831	0.779196	0.110784		0.126897	0.0535044	0.0147077		0.295951	0.160133	0.0220149		0.771481	0.245814	0.374616	0.474605	0.46985		0.18203	0.187405	0.805574		0.233284	0.0812682		0.980202	0.92317	0.0973012
223	Contig8337_577	4_38.1	4_6	0.823443	0.752379	0.414674		1	0.549647	0.841822		0.920515	0.740737	0.518207		0.234162	0.663734	1	0.20846	0.6637		0.121202	0.0936914	0.0712929		0.341311	0.464054		0.729702	0.113891	0.887798
224	Contig35481_623	4_40.4	4_6.1	1	0.647576	0.239005		0.86278	0.708936	0.513234		0.336802	0.806914	0.174031		0.0438159	0.549657	0.154827	0.523211	0.150809		0.165373	0.082511	0.0569518		0.15897	0.375191		0.247793	0.0175934	0.887796
225	Contig6496_869	4_43.9	4_6.2	0.887032	0.613911	0.63245		0.258332	0.0715807	0.329906		0.413566	0.763879	0.296245		0.852338	0.057072	0.869513	0.1157	0.488952		0.29946	0.246406	0.553773		0.713481	0.429557		0.364243	0.489209	0.567316
226	Contig194_78	4_45.5	-	0.300753	1	0.232464		0.358402	0.777785	0.463866		0.887776	0.494321	0.0649572		0.358402	0.275572	0.0312849	0.791802	0.05512		0.578811	0.561023	0.0582333		0.453456	0.394053		0.116023	0.214341	0.432756
227	Contig36704_670	4_45.8	-	0.843863	0.561422	0.0560544		0.120914	0.0308666	0.0194687		0.613847	0.114147	0.00996773		0.37827	0.0268675	0.438558	0.726777	0.0862484		0.154401	0.255861	0.441755		0.00757047	0.0206199		0.941795	0.671291	0.484229
228	Contig9073_272	4_47.5	4_14.9	0.655507	0.663681	0.752366		0.699216	0.36698	0.513234		0.513244	0.342032	0.777785		0.221524	0.920514	0.447819	0.489784	0.625079		0.107699	0.133052	0.197738		0.8482	0.921367		0.485405	0.138217	0.887796
229	Contig6964_1338	4_48.1	4_14.7	0.920507	0.672114	0.560897		0.86278	0.777781	0.92051		0.52319	0.887774	0.625101		0.0933817	0.185948	0.0630823	0.232543	0.0392981		0.200282	0.154022	0.259018		0.4403	0.414835		0.555327	0.182476	0.729696
230	Contig42143_365	4_48.5	-	0.852321	0.474514	0.529039		0.353104	0.301779	0.539645		0.951249	0.572695	0.397378		0.425732	0.00636491	0.48886	0.932433	0.0616714		0.216806	0.349936	0.882894		0.614713	0.732128		0.336504	0.941795	0.367571
231	Contig8359_492	4_49.2	-	0.364055	0.489728	0.841811		0.375864	0.187123	0.494299		0.436326	0.369923	1		0.740718	0.489784	1	0.597695	0.823434		0.411355	0.29437	0.118276		0.767535	0.933052		0.823478	0.401272	0.689932
232	Contig13344_520	4_49.7	4_17.1	0.432562	0.388162	0.443891		0.689862	0.418155	0.463855		0.404447	0.321744	0.560923		0.215541	1	0.489772	0.425318	0.578692		0.187347	0.319486	0.247741		0.842954	0.989418		0.38213	0.385227	1
233	Contig8185_75	4_56.8	-	0.363624	0.960802	0.46985		0.447255	0.632383	0.664569		0.405284	0.69152	0.810881		0.142518	0.0197145	0.613857	0.498635	0.0345215		0.756316	0.430178	0.76193		0.815585	0.759686		0.869513	0.860884	0.734086
234	Contig41843_267	4_57.4	-	0.513566	0.171282	0.00191071		0.374566	0.109792	0.0184049		0.336204	0.200237	0.00149691		0.434212	0.417487	0.356645	0.561486	0.62612		0.779238	0.705463	0.163082		0.0466072	0.155517		0.305106	0.508734	0.305106
235	Contig32068_1009	4_59.9	-	0.321712	1	0.719056		0.366995	0.920511	0.777785		0.263911	0.920513	0.823447		0.806914	1	0.862787	0.86279	0.791783		0.887796	1	0.180561		0.85288	0.848179		0.71913	0.920528	0.347564
236	LpMADS01	4_63.8	-	0.843863	0.632365	0.236232		0.887026	0.705399	0.763838		0.932432	0.794883	0.301809		0.313853	0.2208	0.941793	0.802847	0.794875		0.932435	0.658087	0.293905		0.901586	0.860708		0.87823	0.19112	0.253415
237	Contig50036_1311	4_64.1	4_43.5	0.413283	0.133111	0.00122935		0.216432	0.0950246	0.0209851		0.260588	0.304782	0.00646027		0.923165	0.878221	0.276374	0.360194	0.741359		0.835514	0.266048	0.0520787		0.197602	0.192723		0.425987	0.284916	0.425987
238	Contig31334_120	4_64.5	4_15	1	0.823437	0.230859		0.472244	1	0.232503		0.136263	0.920513	0.126342		0.647596	0.86279	0.560942	0.689886	1		0.920526	0.54974	0.0526183		0.489148	0.476049		0.260382	0.740781	0.224851
239	Contig32102_846	4_65.8	-	1	0.699257	0.806936		0.777819	0.591289	0.764733		0.841847	0.463982	0.647663		0.823471	0.791836	0.729696	0.729696	0.708976		0.0270754	0.20738	0.226136		0.784233	0.683511		0.394905	0.764794	0.752482
240	Contig6744_927	4_73.9	-	0.479226	0.493648	0.0806407		0.0495802	0.0442348	0.0308666		0.827207	0.56146	0.154041		0.904912	0.438579	0.705411	0.895926	0.869497		0.677981	0.20452	-		-	-		0.779242	0.144346	0.0463027
241	Contig6744_417	4_73.9	-	0.24237	0.655507	1		0.273516	0.344673	0.436313		0.175178	0.285701	0.841819		0.4078	0.12324	0.455737	0.528313	0.134464		0.920525	1	0.142849		0.594286	0.985161		0.699284	1	0.312386
242	Contig15858_617	4_74	-	0.451653	0.304695	0.00554791		0.116334	0.194439	0.0332898		0.479278	0.913993	0.0588893		0.904912	0.503588	0.771488	0.60781	0.83549		0.567172	0.183804	0.0380635		0.33824	0.50687		0.545178	0.443106	0.336504
243	Contig31387_511	4_80.7	4_46.7	0.257988	0.178108	0.100637		0.951249	0.356618	0.534344		0.734037	0.498618	0.138512		0.307785	0.11208	0.382085	0.810889	0.397332		0.913998	0.607902	0.194271		0.447535	0.965099		0.626263	0.114593	0.108176
244	Contig31387_589	4_80.8	4_46.7	0.292976	0.227183	0.106591		0.970453	0.508542	0.584146		0.895924	0.677912	0.149627		0.409274	0.2364	0.545041	0.923166	0.589943		0.802868	0.572814	0.132192		0.702261	0.910328		0.626252	0.173461	0.13888
245	Contig42819_284	4_81	4_58.1	0.144219	0.209732	0.0433015		0.183456	0.407814	0.0302231		0.0292466	0.385084	0.065724		0.920511	0.258369	0.523211	0.361282	0.172851		0.451872	0.584992	0.950147		0.584447	0.827991		0.0663384	0.752434	0.764749
246	Contig34019_696	4_82.5	4_48	0.555888	0.381964	0.00597143		0.260556	0.166433	0.0308666		0.413349	0.56146	0.0093424		0.584146	0.843871	0.589988	0.210301	0.779196		0.819025	0.470084	0.213953		0.215563	0.251704		0.263501	0.302135	0.255899
247	rice11_ia_116a	4_85.5	-	0.597655	0.764684	1		0.508384	1	0.791787		0.227727	0.887774	1		0.326645	0.544173	0.617998	0.285737	1		0.632467	0.72969	0.955242		0.182027	0.938939		0.862809	0.173125	0.518288
248	CL1Contig957	4_86.5	-	0.336755	0.134464	0.0261177		0.307551	0.0260032	0.0172524		0.158857	0.0664798	0.0125058		0.52318	0.260193	0.316942	0.508416	0.411183		0.689925	0.46814	0.751111		0.75411	0.316586		0.862809	0.153061	0.253084
249	rice11_ia_39a	4_87.8	-	0.748774	0.465232	0.0490518		0.056116	0.0250863	0.0152669		0.779205	0.913993	0.276342		0.932432	0.356671	0.561473	0.313941	0.960802		0.941795	0.632482	0.29464		0.00442715	0.035668		0.413592	0.913998	0.719633
250	Contig41731_378	4_89	4_51.7	0.567012	0.698409	0.188776		0.878218	0.363674	0.405261		0.677912	0.951249	0.265735		0.951249	0.0969801	0.10172	0.32016	0.295862		0.73408	0.712509	0.347844		0.229925	0.774762		0.763884	0.127339	0.443106
251	Contig47183_131	4_89	4_51.7	0.378222	0.40923	0.0931448		0.0362482	0.0355685	0.0283538		0.913993	0.529083	0.154041		0.932432	0.307845	0.64508	0.712465	0.83549		0.878229	0.360393	-		-	-		0.698495	0.144346	0.166871
252	Contig49805_880	4_90.6	-	0.771474	0.878216	0.381964		0.923165	0.819001	0.860868		0.712454	0.726767	0.346258		0.970453	0.0706792	0.339549	0.990051	0.887024		0.941795	0.691583	0.529671		0.692463	0.495593		0.317291	0.0106013	0.155945
253	Contig7729_241	4_90.8	-	0.664554	0.860865	0.39731		0.726762	0.572682	0.756272		0.878219	0.55045	0.35313		0.748782	0.0295193	0.336231	0.980202	0.677891		0.869511	0.763879	0.534459		0.506364	0.361678		0.194866	0.0103126	0.115656
254	Contig8527_579	4_90.8	-	0.518145	0.611034	0.68083		0.254654	0.528283	0.560914		0.689868	0.806914	0.740723		0.887772	0.418196	0.729646	0.451763	0.920507		0.920525	0.806948	0.605216		0.754389	0.806939		0.16221	0.0208095	0.0579962
255	Contig31641_773	4_90.9	4_55.9	0.474532	0.802836	0.555901		0.819003	0.336204	0.664576		0.923166	0.479296	0.353157		0.572695	0.00609067	0.173136	0.960803	0.389583		0.90492	0.626252	0.435396		0.747703	0.769396		0.185682	0.00799012	0.112412
256	Contig44794_71	4_91.3	4_61.6	0.941792	0.763831	0.336123		0.802839	0.645063	0.613837		0.67121	0.990051	0.456191		0.726762	0.488878	0.385838	0.941793	0.970453		0.960803	0.595962	0.432359		0.546621	0.728076		0.163672	0.00628832	0.260942
257	Contig44150_175	4_91.4	-	0.595822	0.488792	0.0646911		0.0308666	0.0317536	0.0239339		0.941793	0.503555	0.168093		0.932432	0.493732	0.684688	0.932433	0.869497		0.960803	0.311103	-		-	-		0.299193	0.131074	0.198687
258	Contig46523_156	4_91.5	-	0.878217	0.827203	0.313825		0.508558	0.438537	0.555927		0.904913	0.86087	0.417464		0.613847	0.276439	0.356671	0.835501	0.786998		0.960803	0.626252	0.50409		0.286791	0.546894		0.059846	0.00742638	0.154489
259	Contig41244_279	4_91.6	4_68.2	0.726757	0.932431	0.469868		0.567049	0.196377	0.413349		0.904913	0.405307	0.385838		0.503555	0.053632	0.130744	0.878222	0.270923		0.951251	0.498784	0.409835		0.422105	0.566374		0.0717011	0.00735882	0.182116
260	Contig18381_266	4_91.6	4_64.4	0.960802	0.712443	0.310761		0.819003	0.67121	0.619966		0.671218	0.980202	0.447295		0.726767	0.447337	0.397426	0.941793	0.960802		0.951251	0.539814	0.450229		0.515046	0.728112		0.124954	0.00722557	0.202627
261	Contig51515_110	4_91.6	4_61.6	0.763834	0.567024	0.0705433		0.281806	0.0959789	0.0880266		0.626157	0.960802	0.323286		0.613847	0.238754	0.188955	0.273748	0.705393		0.970453	0.498784	0.347323		0.0827857	0.224922		0.0534067	0.0851386	0.18389
262	Contig44575_204	4_91.6	4_64.4	0.941792	0.763831	0.336123		0.802839	0.645063	0.613837		0.67121	0.990051	0.456191		0.726762	0.488878	0.385838	0.941793	0.970453		0.960803	0.595962	0.432359		0.546621	0.728076		0.163672	0.00628832	0.260942
263	Contig10298_465	4_91.6	4_61.6	0.860865	0.869497	0.360065		0.488826	0.389606	0.451691		0.852325	0.923166	0.479278		0.638691	0.307845	0.353157	0.835499	0.802834		0.92317	0.677981	0.488459		0.313173	0.543079		0.0819039	0.00658182	0.202584
264	Contig41212_1404	4_91.8	-	0.726757	0.932431	0.469868		0.567049	0.196377	0.413349		0.904913	0.405307	0.385838		0.503555	0.053632	0.130744	0.878222	0.270923		0.951251	0.498784	0.409835		0.422105	0.566374		0.0717011	0.00735882	0.182116
265	Contig41282_521	4_91.8	4_68.2	0.613817	0.578362	0.073971		0.346231	0.287349	0.216432		0.69152	1	0.281806		0.451691	0.534374	0.173099	0.0951338	0.281714		0.802868	0.513766	0.337058		0.0569546	0.290835		0.293397	0.021042	0.434461
266	Contig31495_208	4_91.9	4_68.6	0.677891	0.231663	0.0372394		0.158551	0.346231	0.168057		0.941793	0.741372	0.260588		0.0187528	0.794889	0.0315064	0.019349	0.270892		0.192942	0.329939	0.266468		0.0721145	0.127199		0.539814	0.763884	0.508734
267	Contig31495_1030	4_91.9	4_68.8	0.763831	0.229412	0.0355163		0.339495	0.363674	0.174714		0.852325	0.529083	0.218588		0.0302893	0.712465	0.0200655	0.0242289	0.263054		0.367541	0.405506	0.328079		0.115325	0.146827		0.684756	0.819028	0.413592
268	Contig50893_653	4_92	4_68.2	0.595822	0.488792	0.0646911		0.0308666	0.0317536	0.0239339		0.941793	0.503555	0.168093		0.932432	0.493732	0.684688	0.932433	0.869497		0.960803	0.311103	-		-	-		0.299193	0.131074	0.198687
269	Contig51146_376	4_92	4_64.4	0.434192	0.460678	0.0577135		0.584158	0.245746	0.240992		0.779209	0.82721	0.248192		0.69152	0.241095	0.0734354	0.148299	0.0814522		1	0.489032	0.243412		0.218057	0.434091		0.503753	0.0345963	0.539831
270	Contig51146_487	4_92	4_64.4	0.529039	0.483985	0.0659407		0.719569	0.307756	0.320073		0.734033	0.835495	0.27365		0.698421	0.250662	0.066072	0.183525	0.0870813		0.980202	0.529227	0.256148		0.22091	0.443082		0.513784	0.0433386	0.545178
271	Contig9479_1020	4_92.1	4_67.6	0.529039	0.483985	0.0659407		0.719569	0.307756	0.320073		0.734033	0.835495	0.27365		0.698421	0.250662	0.066072	0.183525	0.0870813		0.980202	0.529227	0.256148		0.22091	0.443082		0.513784	0.0433386	0.545178
272	rice11_ia_211a	4_92.1	-	0.434192	0.460678	0.0577135		0.584158	0.245746	0.240992		0.779209	0.82721	0.248192		0.69152	0.241095	0.0734354	0.148299	0.0814522		1	0.489032	0.243412		0.218057	0.434091		0.503753	0.0345963	0.539831
273	Contig31645_544	4_92.4	4_65.9	0.544986	0.904911	0.544986		0.771481	0.349651	0.671203		0.887027	0.584158	0.346258		0.691513	0.0109664	0.110929	0.990051	0.349599		0.895932	0.705463	0.385968		0.681472	0.724082		0.165263	0.00658182	0.123713
274	ve_005c_f04	4_92.6	-	0.613817	0.465232	0.0616714		0.0455137	0.0421841	0.0288936		0.802842	0.555927	0.16327		0.787001	0.523905	0.545041	0.819008	0.810874		0.941795	0.268659	-		-	-		0.484229	0.111293	0.221108
275	Contig9548_318	4_92.8	4_60	0.326446	0.287379	0.0189493		0.216538	0.0942241	0.104737		0.734048	0.590011	0.181788		0.430015	0.155735	0.0240503	0.0573954	0.0426151		0.895934	0.503773	0.258722		0.091036	0.2334		0.43028	0.0333846	0.578572
276	Contig49810_1813	4_92.9	4_68.8	0.152518	0.15702	0.0599915		0.3429	0.295981	0.413371		0.923166	0.819008	0.250662		0.810884	0.301933	0.0309701	0.0793539	0.225043		0.498804	0.632503	0.846157		0.474023	0.679635		0.572844	0.0737807	0.185682
277	Contig51495_461	4_92.9	-	0.763834	0.567024	0.0705433		0.281806	0.0959789	0.0880266		0.626157	0.960802	0.323286		0.613847	0.238754	0.188955	0.273748	0.705393		0.970453	0.498784	0.347323		0.0827857	0.224922		0.0534067	0.0851386	0.18389
278	Contig31177_1249	4_92.9	4_68.2	0.887025	0.835492	0.336149		0.578397	0.534344	0.578397		0.843869	0.980202	0.465306		0.651507	0.367372	0.374641	0.913994	0.878217		0.932435	0.651598	0.475685		0.32726	0.623972		0.0766495	0.00735882	0.234447
279	Contig44939_702	4_93	4_60	0.589943	0.523829	0.0640754		0.684675	0.320073	0.320073		0.698427	0.913993	0.268347		0.819001	0.258119	0.0464468	0.218658	0.0896292		0.980202	0.529227	0.256148		0.19205	0.476637		0.513784	0.0433386	0.545178
280	Contig31242_1400	4_93.1	-	0.951249	0.835493	0.332891		0.677919	0.601802	0.64508		0.748795	0.990051	0.465325		0.632401	0.438622	0.41751	0.960803	0.932432		0.941796	0.607915	0.459094		0.407587	0.658362		0.0789179	0.00730645	0.314269
281	Contig34965_753	4_93.1	4_67.6	0.513214	0.841811	0.920507		0.234103	0.513234	0.494299		0.920511	0.920511	0.538771		0.59121	0.625116	0.708947	0.597695	1		0.806948	0.887793	0.491381		0.51096	0.925703		0.212864	0.0143471	0.0482396
282	Contig41375_965	4_93.1	4_61.6	0.677905	0.626138	0.0769303		0.332947	0.28461	0.216502		0.734042	1	0.273715		0.469904	0.572732	0.188955	0.0785611	0.304753		0.802868	0.513766	0.337058		0.0521568	0.242926		0.293397	0.021042	0.434461
283	Contig6501_1544	4_93.1	4_61.6	0.860865	0.869497	0.360065		0.488826	0.389606	0.451691		0.852325	0.923166	0.479278		0.638691	0.307845	0.353157	0.835499	0.802834		0.92317	0.677981	0.488459		0.313173	0.543079		0.0819039	0.00658182	0.202584
284	Contig7140_2320	4_93.1	4_61.6	0.860865	0.869497	0.360065		0.488826	0.389606	0.451691		0.852325	0.923166	0.479278		0.638691	0.307845	0.353157	0.835499	0.802834		0.92317	0.677981	0.488459		0.313173	0.543079		0.0819039	0.00658182	0.202584
285	Contig9221_178	4_93.3	-	0.613817	0.465232	0.0616714		0.0455137	0.0421841	0.0288936		0.802842	0.555927	0.16327		0.787001	0.523905	0.545041	0.819008	0.810874		0.941795	0.268659	-		-	-		0.484229	0.111293	0.221108
286	Contig40688_1248	4_93.3	-	0.459731	0.806904	0.344642		0.329142	0.82344	0.752374		0.29857	1	0.275515		0.436313	0.791798	0.887776	0.494332	0.352783		0.451858	0.752424	0.529735		0.443038	0.965766		0.591309	0.777829	0.0746016
287	Contig40688_489	4_93.3	-	0.459731	0.806904	0.344642		0.329142	0.82344	0.752374		0.29857	1	0.275515		0.436313	0.791798	0.887776	0.494332	0.352783		0.451858	0.752424	0.529735		0.443038	0.965766		0.591309	0.777829	0.0746016
288	Contig50164_490	4_93.8	4_65	0.980202	0.483985	0.204071		0.356592	0.545013	0.298835		0.794883	0.3637	0.220729		0.0311594	0.726777	0.0146065	0.190801	0.116262		0.356873	0.451902	0.238831		0.0825377	0.0558827		0.221108	0.234406	0.852342
289	rice3_ia_140	4_94.3	-	0.698409	0.705388	0.171282		0.513597	0.771481	0.619957		0.802842	0.970453	0.438537		0.434212	0.460755	0.227318	0.104737	0.250498		0.794911	0.843884	0.540371		0.124993	0.722563		0.296281	0.0401865	0.371199
290	Contig20240_138	4_95.2	-	0.684661	0.539617	0.284488		0.263116	0.465268	0.601781		0.960802	0.698427	0.27365		0.941793	0.671225	0.0612133	0.613867	0.421513		0.489011	0.810906	0.944027		0.739782	0.915166		0.0945438	0.0233165	0.474766
291	Contig18950_417	4_95.2	4_67.1	0.112979	0.233969	0.0685463		0.484037	0.498601	0.401311		0.932432	0.941793	0.26838		0.887027	0.434297	0.0422714	0.0989007	0.353078		0.474766	0.601908	0.858602		0.658527	0.637278		0.508753	0.0781262	0.216889
292	Contig50556_363	4_95.3	4_65.8	0.566708	0.528263	0.33418		0.52318	0.560914	0.708936		0.566734	0.806914	0.3556		0.777781	0.672146	0.503635	0.887778	0.79178		0.566821	0.74077	0.844522		0.951792	0.522681		0.806952	0.791832	0.104474
293	Contig9465_355	4_95.8	4_66.3	0.301722	0.25296	0.0672149		0.346231	0.691513	0.47455		0.802842	0.488843	0.146756		0.878218	0.76385	0.0226659	0.102741	0.42991		0.308072	0.539797	0.839079		0.66878	0.545256		0.465492	0.0875731	0.225453
294	Contig32251_791	4_95.9	4_66.8	0.401266	0.60177	0.434192		0.342873	0.255542	0.513612		0.810884	0.353157	0.326474		0.951249	0.161807	0.0898065	0.619996	0.529053		0.671291	0.763884	0.94167		0.694509	0.887852		0.0992283	0.0191951	0.438786
295	Contig33471_829	4_96.1	4_68.8	0.138366	0.092253	0.0133663		0.134477	0.304753	0.200202		0.941793	0.421577	0.0317791		0.438516	0.260654	0.0195098	0.0763011	0.40923		0.0981957	0.183804	0.715267		0.273351	0.421052		0.389891	0.128572	0.187448
296	Contig33471_140	4_96.1	4_68.8	0.134405	0.100602	0.0170406		0.116334	0.38579	0.298835		0.827207	0.323258	0.0414195		0.479261	0.474605	0.0281366	0.24106	0.589943		0.124866	0.374833	0.563831		0.451581	0.429128		0.302135	0.175149	0.253415
297	ve_004a_f04	4_96.1	-	0.134405	0.100602	0.0170406		0.116334	0.38579	0.298835		0.827207	0.323258	0.0414195		0.479261	0.474605	0.0281366	0.24106	0.589943		0.124866	0.374833	0.563831		0.451581	0.429128		0.302135	0.175149	0.253415
298	Contig35445_2346	4_96.1	-	0.941792	0.367244	0.104591		0.225077	0.295951	0.216467		0.632401	0.313911	0.11529		0.0572283	0.613878	0.00862336	0.163383	0.146683		0.852342	0.479474	-		-	-		0.371229	0.343201	0.590114
299	Contig45910_227	4_96.2	4_68.8	0.134405	0.100602	0.0170406		0.116334	0.38579	0.298835		0.827207	0.323258	0.0414195		0.479261	0.474605	0.0281366	0.24106	0.589943		0.124866	0.374833	0.563831		0.451581	0.429128		0.302135	0.175149	0.253415
300	rice3_ia_95	4_96.2	-	0.528263	0.699205	0.71905		0.17865	0.672127	0.752374		0.549638	0.38197	0.206948		0.52318	0.920514	0.31934	0.887778	0.513214		0.823474	0.777824	0.859817		0.857044	0.584636		0.218747	0.0148943	0.0230811
301	Contig49752_380	4_96.3	4_69.4	0.425253	0.764684	0.54961		0.65552	0.887772	0.740718		0.358402	0.485282	0.740723		0.82344	0.729651	1	1	0.347327		0.862806	0.920525	0.717914		0.935752	0.662418		1	0.699284	0.0768452
302	Contig39460_114	4_96.5	-	0.33418	1	0.887768		0.314534	0.285683	0.472233		0.740723	0.407814	0.920511		0.549628	0.303061	0.862784	0.887778	0.611034		0.841847	0.533581	0.60126		0.936666	0.895176		0.262219	0.010381	0.0261851
303	Contig42173_739	4_96.6	4_68.8	0.941792	0.360065	0.106591		0.194439	0.281775	0.208156		0.664576	0.320101	0.128167		0.0545339	0.684695	0.00901676	0.188955	0.161586		0.810906	0.518868	-		-	-		0.343169	0.343169	0.584285
304	Contig42173_322	4_96.6	4_68.8	0.960802	0.298777	0.115145		0.363674	0.518702	0.545013		0.69152	0.460716	0.236332		0.18164	0.719585	0.0312105	0.523905	0.405217		0.941795	0.869511	0.0855632		0.165878	0.123811		0.378564	0.474766	0.595975
305	Contig42173_910	4_96.6	4_68.8	0.941792	0.360065	0.106591		0.194439	0.281775	0.208156		0.664576	0.320101	0.128167		0.0545339	0.684695	0.00901676	0.188955	0.161586		0.810906	0.518868	-		-	-		0.343169	0.343169	0.584285
306	Contig32727_414	4_96.6	4_68.8	0.32911	1	0.647576		0.314534	0.92051	0.841816		0.249333	0.463866	0.617991		0.275497	0.385099	0.920513	0.591235	0.15777		0.463982	0.591299	0.742088		0.475052	0.972493		0.618074	0.920526	0.0786931
307	Contig50232_160	4_96.8	-	0.35004	0.920507	0.647576		0.381956	0.740718	0.887772		0.125531	0.232503	0.823443		0.440089	0.544173	0.823447	0.729651	0.190858		0.566821	0.920525	0.720829		0.439572	0.802789		0.777829	0.920526	0.0750445
308	Contig9278_995	4_97	-	0.451702	0.611034	0.326614		0.117913	0.841816	0.86278		0.239062	0.887774	0.476526		0.378892	0.887778	0.708947	0.485305	0.463831		0.279709	0.404581	0.97393		0.552476	0.874616		0.54974	0.920526	0.0522719
309	Contig6740_966	4_97.2	-	1	0.493648	0.290118		0.479261	0.245713	0.465268		0.878219	0.595854	0.529083		0.0784195	0.664592	0.0792448	0.413394	0.513566		0.980202	0.651588	0.33588		0.110085	0.103467		0.353418	0.360424	0.484229
310	Contig15839_411	4_97.3	4_69.3	0.0560544	0.0768632	0.0131194		0.17642	0.104627	0.143904		0.819003	0.741372	0.138475		0.434212	0.0686812	0.0464468	0.0823784	0.210127		0.216806	0.268659	0.736829		0.304983	0.427629		0.409542	0.154445	0.19112
311	Contig8765_2013	4_97.4	4_70.5	0.0338995	0.0940799	0.0232466		0.0959789	0.0641723	0.119788		0.869501	0.852327	0.206209		0.336204	0.180031	0.0734354	0.160246	0.248093		0.216847	0.513784	0.731908		0.372507	0.42		0.293434	0.145791	0.346583
312	Contig6740_1395	4_97.5	4_69.6	1	0.493648	0.290118		0.479261	0.245713	0.465268		0.878219	0.595854	0.529083		0.0784195	0.664592	0.0792448	0.413394	0.513566		0.980202	0.651588	0.33588		0.110085	0.103467		0.353418	0.360424	0.484229
313	Contig52691_55	4_99.7	-	0.651491	0.539631	0.252991		0.456191	0.316976	0.498601		0.932432	0.45621	0.196413		0.970453	0.451771	0.052589	0.869504	0.307727		0.645165	0.869513	0.66631		0.507631	0.438235		0.0554708	0.0481246	0.726829
314	Contig43492_900	4_101.3	-	0.460716	0.284579	0.16327		0.578422	0.307845	0.529113		0.960803	0.320189	0.336288		0.887029	0.208375	0.0979931	0.748809	0.356618		0.607928	0.561633	0.611311		0.597799	0.285361		0.0254481	0.0937744	0.529299
315	Contig40658_822	4_101.8	-	0.887024	0.83549	0.712437		0.276311	0.712448	0.960802		0.852325	0.157057	0.290208		0.356592	0.329723	0.124543	0.589999	0.222791		0.951251	0.389863	0.551011		0.65341	0.348192		0.147161	0.273996	0.698495
316	rice3_ia_62b	4_103.7	-	0.21016	0.161621	0.198227		0.0202332	0.16647	0.469904		0.671218	0.572707	0.178216		0.174751	0.421644	0.0855994	0.342956	0.316919		0.343169	0.518886	0.99109		0.837738	0.565525		0.698503	0.360455	0.524057
317	Contig7285_414	4_108.8	4_71.7	0.235698	0.533456	1		0.0992371	0.237382	0.584891		0.518175	0.544154	1		0.82344	0.887778	0.823447	1	0.480838		0.523289	1	0.695685		0.208185	0.662418		0.680914	0.729696	0.149186
318	Contig7285_315	4_108.8	-	0.162967	0.312151	0.560897		0.0124949	0.0684444	0.0700786		0.309873	0.202795	0.28157		0.841816	0.887778	0.841822	0.862787	0.287743		0.176539	0.232694	0.732091		0.0380005	0.381799		0.324371	0.719123	0.235968
319	Contig33307_616	4_109.4	-	0.513566	0.712437	0.887024		0.0205951	0.658001	0.852324		0.794883	0.56146	0.451711		0.632383	0.684695	0.212324	0.734042	0.381964		0.545162	0.73408	0.925149		0.807066	0.77705		0.513784	0.794915	0.578528
320	Contig32652_145	4_109.8	4_71.6	0.895922	0.664554	0.417378		0.208156	0.734028	0.367269		0.397378	0.0950604	0.110892		0.632383	0.40533	0.409319	1	0.346179		0.719627	0.470084	0.493368		0.655406	0.520482		0.258408	0.87823	0.00628832
321	Contig9890_1423	4_110.4	-	0.607758	0.869497	0.779196		0.0130299	0.479261	0.638691		0.503555	0.417442	0.332919		0.645063	0.705417	0.378319	0.932433	0.474514		0.677981	0.85234	0.939131		0.755595	0.937911		0.333222	0.539814	0.534502
322	Contig44237_142	4_110.6	-	0.42991	0.960802	0.869497		0.771481	0.860868	0.895924		0.878219	0.38963	0.360141		0.281775	0.430015	0.310848	0.513644	0.156949		0.677981	0.371169	0.750662		0.206904	0.646909		0.0263299	0.802871	0.0126314
323	Contig40779_899	4_115.8	4_93.5	0.0262627	0.0587381	0.226104		0.00978584	0.0139065	0.0236765		0.194784	0.0858341	0.165164		0.578709	1	0.425305	0.887778	0.171701		0.0994702	0.104448	0.705415		0.110294	0.227249		0.239274	0.639968	0.232717
324	Contig40779_815	4_115.8	4_93.6	0.015811	0.0511303	0.187102		0.00388563	0.00831967	0.0128442		0.151867	0.0838185	0.13455		0.572664	0.920515	0.455749	0.823453	0.160886		0.0629149	0.0711587	0.585643		0.110995	0.220364		0.220272	0.709008	0.215805
325	Contig51558_101	4_117.2	4_82	0.188776	0.852321	0.513566		0.895924	0.763838	0.589965		0.619966	0.469904	0.27365		0.273619	0.0808144	0.417464	0.465325	0.196272		0.860882	0.572814	0.865974		0.220689	0.548263		0.0242043	0.305106	0.00574066
326	Contig51558_216	4_117.3	4_82	0.0637452	0.2601	0.740709		0.0917001	0.124725	0.451726		0.443928	0.518175	1		0.740718	0.777793	1	0.777793	0.459731		0.538865	0.920525	0.499452		0.613507	0.596112		0.578811	0.752429	0.180084
327	Contig6884_305	4_118.8	-	0.356542	0.145233	0.0854237		0.397355	0.301779	0.135785		0.110892	0.0719745	0.047759		0.734028	0.13459	0.852327	0.370975	0.421513		0.163628	0.106032	0.356829		0.289384	0.154509		0.360424	0.185638	0.00701631
328	Contig8691_109	4_120.2	4_73.7	0.00947125	0.0604951	0.208314		0.0180301	0.0136959	0.0371885		0.130373	0.0446093	0.108172		1	0.777797	0.314585	1	0.281535		0.036344	0.0547373	0.518237		0.090301	0.156988		0.244365	0.618083	0.155067
329	Contig8691_750	4_120.7	-	0.0158848	0.0688091	0.245794		0.0361381	0.0214499	0.0601627		0.165164	0.0458824	0.132004		1	0.752388	0.292062	1	0.296323		0.0593342	0.0805646	0.626309		0.0897417	0.161942		0.262219	0.555327	0.167564
330	Contig8691_674	4_121	-	0.0432838	0.32911	0.862775		0.171742	0.136219	0.611049		0.513244	0.5849	0.920511		0.841816	0.920514	0.887776	0.566753	0.672114		0.418299	0.823474	0.613646		0.598147	0.453456		0.625182	0.84185	0.13059
331	Contig31350_1011	4_133.4	4_95.2	0.0459778	0.0997442	0.157057		0.317035	0.382085	0.741382		0.69154	0.763854	0.539702		0.465325	0.638746	0.385914	0.465385	0.417442		0.112412	0.311173	0.581003		0.61229	0.846665		0.684772	0.503773	0.470151
332	Contig31350_603	4_133.4	4_104.7	0.0241159	0.0711894	0.105569		0.210195	0.295921	0.488826		0.55045	0.619966	0.465287		0.284548	0.484072	0.231797	0.374641	0.25296		0.085872	0.225412	0.507124		0.481668	0.83845		0.698495	0.524039	0.620073
333	Contig41141_1405	4_138.7	-	0.0887716	0.0996378	0.054995		0.802839	0.895924	0.434212		0.451711	0.204175	0.310818		0.447255	0.932433	0.45173	0.638718	0.413283		0.279365	0.187405	0.254234		0.170333	0.202402		0.584285	0.819028	0.887036
334	rice12_ia_180a	5_6.5	-	0.0337646	0.597663	0.841814		0.791791	0.6637	0.436326		0.0319743	0.214117	0.0828198		0.033421	0.242486	0.212684	0.00783846	0.0172399		0.0707407	0.0435378	0.614552		0.768935	0.863196		0.331877	0.193737	0.414838
335	rice12_ia_176a	5_6.5	-	0.401311	0.763842	0.698427		0.268412	0.771492	0.451751		0.0399652	0.393558	0.204284		0.878221	0.638746	0.590023	0.064345	0.545027		0.0159647	0.00246996	0.121785		0.728367	0.767935		0.590142	0.274112	0.357
336	rice12_ia_193d	5_6.5	-	0.0337646	0.597663	0.841814		0.791791	0.6637	0.436326		0.0319743	0.214117	0.0828198		0.033421	0.242486	0.212684	0.00783846	0.0172399		0.0707407	0.0435378	0.614552		0.768935	0.863196		0.331877	0.193737	0.414838
337	rice9C_jk_86a	5_7.9	-	0.187102	1	0.777777		0.672133	0.292044	0.672133		0.347389	0.841822	0.208375		0.112924	0.307621	0.106217	0.404489	0.242389		0.806952	0.0919569	0.55468		0.601927	0.683782		0.0942332	0.139121	0.319525
338	rice9_ia_98	5_7.9	-	0.114074	0.0922874	0.0534739		0.0345996	0.0464166	0.0144534		0.460735	0.16977	0.196413		0.00908675	0.0079498	0.0318315	0.0483084	0.0372658		0.0253627	0.0237561	0.0434128		0.144352	0.0194191		0.524057	0.438786	0.941796
339	rice9C_jk_125a	5_9.7	-	0.0996378	0.677891	0.326363		0.389606	0.190692	0.382011		0.290208	0.756276	0.268347		0.145305	0.741382	0.18528	0.601813	0.684661		0.705463	0.118998	-		-	-		0.0657733	0.305106	0.434461
340	rice9C_jk_182a	5_21.4	-	0.75237	0.385041	0.777777		0.740723	0.265786	0.494309		0.381985	0.296392	0.544164		0.103599	0.494343	0.920514	0.314603	0.689856		1	0.444065	0.670173		0.660019	0.375039		0.920528	0.528414	0.418331
341	Contig49770_440	5_30.8	-	0.595832	0.578374	0.523844		0.187053	0.298865	0.290208		0.45621	0.932432	0.595865		0.513612	0.980202	0.869502	0.0104856	0.0611162		0.00214692	0.00958119	0.606227		0.708929	0.622383		0.53452	0.852344	0.771528
342	Contig41527_426	5_32.1	5_5.9	0.155433	0.567012	0.38956		0.158551	0.41742	0.158551		0.827207	0.741372	0.349677		0.421555	0.787011	0.794886	0.0330558	0.46066		0.0580891	0.0060506	0.00878684		0.0998586	0.292293		0.671291	0.115656	0.333222
343	rice9_ia_198	5_38.7	-	0.83549	0.878216	0.677891		0.265703	0.304753	0.20414		0.488843	0.794883	0.595854		0.255509	0.317035	0.083937	0.026616	0.0425303		0.185596	0.343137	0.794454		0.147932	0.312703		0.243722	0.0398093	0.208576
344	Contig41419_340	5_41.2	-	0.197371	0.597663	0.5787		0.823443	0.316925	0.920511		0.647603	0.689874	0.672139		0.5849	0.476561	0.611073	0.841828	0.165122		0.719123	0.161163	0.483927		0.818718	0.41368		0.508523	0.242661	0.549752
345	Contig49876_1259	5_42.8	-	0.321696	0.79178	0.655507		0.663693	0.38819	0.92051		0.508395	0.699221	0.617991		0.463855	0.339436	0.463878	1	0.166181		0.823474	0.239252	0.508477		0.96889	0.351676		0.480995	0.283822	0.578811
346	Contig31853_329	6_22.7	-	0.0601826	0.211202	0.209772		0.555245	0.920514	1		0.194847	0.223131	0.258369		0.806921	0.111651	0.476573	0.455788	0.862782		0.489909	0.481023	0.146339		0.159496	0.695119		0.0629893	0.0652342	0.1357
347	Contig6680_1249	6_25.4	-	0.114039	0.339442	0.129303		0.216432	0.122087	0.122087		0.0352602	0.356618	0.287379		0.10263	0.0595196	0.632401	0.116445	0.263054		0.121311	0.0218162	0.135742		0.295969	0.117831		0.323568	0.691591	0.0394357
348	Contig50105_793	6_29.2	-	0.224976	0.236232	0.268254		0.0417857	0.401288	0.263116		0.601791	0.951249	0.684681		0.133183	0.160208	0.578409	0.227353	0.483985		0.590087	0.134876	0.236336		0.823905	0.892347		0.658096	0.0142447	0.168494
349	Contig41023_672	6_30.8	-	0.678136	0.237399	0.305718		0.596221	0.0917875	0.361		0.06345	0.5509	0.215527		0.0023193	0.215703	0.190259	0.127131	0.0183704		0.45711	0.199988	0.170845		0.162675	0.585962		0.795015	0.259534	0.133626
350	ve_008b_d01	6_34.4	-	0.657986	0.904911	0.544986		0.960802	0.508542	0.980202		0.320101	0.904913	0.734033		0.0154101	0.447316	0.28741	0.40533	0.068514		0.138837	0.099142	0.622632		0.90118	0.962569		0.87823	0.271333	0.434461
351	Contig44231_275	6_36.1	-	0.0326318	0.166181	0.239005		1	1	1		0.29857	0.485282	0.425292		0.566726	0.0616451	0.920513	0.350118	0.841811		0.367142	0.578801	0.137564		0.601993	0.215663		0.37604	0.35857	0.388361
352	Contig6450_965	6_36.1	-	0.584123	0.0862484	0.0718747		0.00307502	0.00275757	0.00827205		0.442884	0.923166	0.748786		0.0239339	0.2658	0.397402	0.307845	0.128058		0.748829	0.210572	0.557942		0.0750951	0.19899		0.534502	0.129816	0.171789
353	Contig6450_1317	6_36.1	-	0.83549	0.25296	0.17635		0.00268355	0.0109207	0.0224102		0.27365	0.932432	0.8695		0.0359067	0.296012	0.409319	0.313941	0.17635		0.756316	0.20452	0.481187		0.0636727	0.203722		0.607902	0.129816	0.317291
354	Contig48250_90	6_38.3	6_20.3	0.229412	0.421513	0.265641		0.0838664	0.360115	0.188845		0.212288	0.878219	0.465287		0.469886	0.298926	0.651516	0.382085	0.561422		0.741417	0.137503	0.593036		0.693399	0.782939		0.691591	0.0398093	0.787039
355	Contig33179_302	6_38.9	-	0.0888406	0.310789	0.190692		0.0206373	0.255575	0.164899		0.363752	0.852328	0.550477		0.161731	0.0176637	0.460775	0.181827	0.135785		0.734091	0.140271	0.602902		0.88113	0.991784		0.904921	0.00952728	0.140317
356	Contig41386_226	6_39.2	6_13.5	0.316919	0.550423	0.293005		0.0182531	0.0588893	0.0486758		0.0792448	0.518733	0.3429		0.0352602	0.349759	0.206245	0.578434	0.190657		0.561601	0.0945438	0.942283		0.227069	0.348367		0.590114	0.104102	0.572844
357	Contig41491_123	6_39.3	6_27.6	0.0520042	0.364055	0.54961		0.752374	0.791787	0.752374		0.655527	0.418169	0.518175		0.120888	1	0.260174	0.791798	0.11286		0.324352	0.63996	0.0976201		0.109529	0.0208176		0.604376	0.887796	0.84185
358	Contig33250_142	6_39.3	-	0.158479	0.46985	0.353053		0.0863171	0.53433	0.265703		0.645071	0.904913	0.518717		0.220695	0.0546293	0.397402	0.225147	0.216365		0.941795	0.28488	0.601999		0.923116	0.897897		0.819028	0.00232701	0.122528
359	Contig41491_541	6_39.4	6_27.6	0.0520042	0.364055	0.54961		0.752374	0.791787	0.752374		0.655527	0.418169	0.518175		0.120888	1	0.260174	0.791798	0.11286		0.324352	0.63996	0.0976201		0.109529	0.0208176		0.604376	0.887796	0.84185
360	Contig41486_1041	6_39.4	-	0.115145	0.413283	0.356542		0.0413911	0.363674	0.313853		0.479278	0.904913	0.632392		0.17642	0.0300809	0.356645	0.304843	0.161586		0.895932	0.25837	0.898616		0.86975	0.984693		0.810908	0.00268604	0.0554327
361	Contig6586_718	6_39.5	-	0.134528	0.647596	0.397833		0.708953	0.476549	0.82345		0.655548	0.494343	0.823453		0.117249	1	0.0677484	0.887785	0.023049		0.806961	0.719136	0.318256		0.83667	0.117825		0.249611	0.689954	0.777844
362	Contig33250_415	6_39.5	-	0.158479	0.46985	0.353053		0.0863171	0.53433	0.265703		0.645071	0.904913	0.518717		0.220695	0.0546293	0.397402	0.225147	0.216365		0.941795	0.28488	0.601999		0.923116	0.897897		0.819028	0.00232701	0.122528
363	Contig11467_196	6_39.6	6_23.3	0.197351	0.68083	0.358357		0.52318	0.699216	1		0.425292	0.494309	0.862782		0.177477	0.806921	0.0692977	0.887778	0.0216586		0.440225	0.38521	0.556957		0.798655	0.176601		0.597767	0.647671	0.777829
364	Contig38170_65	6_39.6	6_22.8	0.075403	0.292976	0.292976		0.310789	0.923165	0.895924		0.508558	0.56146	0.980202		0.295921	0.0447462	0.236366	0.534374	0.0806407		0.317257	0.137503	0.315058		0.319499	0.576085		0.87823	0.0117323	0.296281
365	Contig18026_250	6_39.6	6_22.8	0.0571966	0.260556	0.250562		0.290239	0.951249	0.86087		0.550477	0.488878	0.980202		0.378319	0.0552185	0.263248	0.578447	0.0959431		0.284916	0.178577	0.290254		0.409221	0.706205		0.878231	0.00763288	0.323602
366	Contig33250_280	6_39.7	-	0.197351	0.68083	0.358357		0.52318	0.699216	1		0.425292	0.494309	0.862782		0.177477	0.806921	0.0692977	0.887778	0.0216586		0.440225	0.38521	0.556957		0.798655	0.176601		0.597767	0.647671	0.777829
367	Contig10941_256	6_39.7	6_28.3	0.0610848	0.310733	0.0678613		0.279029	0.932432	0.726762		0.0719745	0.346258	0.110892		0.329638	0.0792805	0.932432	0.378345	0.638674		0.684748	0.0850544	0.485294		0.73385	0.938943		0.787039	0.0859138	0.0945438
368	CL1290Contig1	6_39.9	-	0.257988	0.281744	0.208122		0.0969065	0.6387	0.3637		0.279092	0.923166	0.561473		0.0941508	0.192703	0.794889	0.401382	0.691507		0.741422	0.0909905	0.0433478		0.729752	0.66661		0.664669	0.0781262	0.290579
369	Contig7452_572	6_40.2	6_23.5	0.117426	0.168021	0.166397		0.00805855	0.21023	0.222892		0.26838	0.787008	0.45621		0.0792096	0.0898438	0.589999	0.196487	0.332864		0.284916	0.0676788	0.387903		0.422951	0.74759		0.705477	0.0136211	0.0658133
370	Contig42890_951	6_40.4	6_26.5	0.197351	0.68083	0.358357		0.52318	0.699216	1		0.425292	0.494309	0.862782		0.177477	0.806921	0.0692977	0.887778	0.0216586		0.440225	0.38521	0.556957		0.798655	0.176601		0.597767	0.647671	0.777829
371	Contig15840_265	6_40.4	6_28.4	0.115145	0.413283	0.356542		0.0413911	0.363674	0.313853		0.479278	0.904913	0.632392		0.17642	0.0300809	0.356645	0.304843	0.161586		0.895932	0.25837	0.898616		0.86975	0.984693		0.810908	0.00268604	0.0554327
372	Contig49782_1370	6_40.4	-	0.0719074	0.287319	0.229445		0.316976	0.827207	0.923166		0.24578	0.578409	0.550463		0.589976	0.0183143	0.741382	0.405354	0.17299		0.601908	0.216847	0.755973		0.629959	0.688665		0.748839	0.0342726	0.212713
373	Contig6444_613	6_40.5	6_19.4	0.0846754	0.295921	0.310789		0.523889	0.779209	0.904913		0.279124	0.895926	0.878221		0.38206	0.0864992	0.290302	0.645098	0.108738		0.317325	0.0627575	0.395344		0.29671	0.587135		0.645186	0.0851818	0.498824
374	Contig12969_121	6_40.5	-	0.197351	0.68083	0.358357		0.52318	0.699216	1		0.425292	0.494309	0.862782		0.177477	0.806921	0.0692977	0.887778	0.0216586		0.440225	0.38521	0.556957		0.798655	0.176601		0.597767	0.647671	0.777829
375	Contig11658_735	6_40.5	-	0.46985	0.250498	0.214265		0.0383677	0.0699042	0.0519971		0.164862	0.447275	0.157057		0.109792	0.691533	0.671218	0.658025	0.346179		0.651588	0.0927075	0.592147		0.313173	0.36204		0.561601	0.196767	0.810908
376	rice2_ia_41	6_40.6	-	0.19437	0.584123	0.83549		0.719569	0.429951	0.913992		0.185243	0.698427	0.878219		0.572682	0.748795	0.698434	0.534374	0.932431		0.083443	0.0533323	0.441093		0.817463	0.234805		0.726823	0.374863	0.887036
377	Contig19921_89	6_40.7	-	0.46985	0.250498	0.214265		0.0383677	0.0699042	0.0519971		0.164862	0.447275	0.157057		0.109792	0.691533	0.671218	0.658025	0.346179		0.651588	0.0927075	0.592147		0.313173	0.36204		0.561601	0.196767	0.810908
378	Contig31916_1187	6_40.9	6_31.1	0.0352073	0.0486161	0.0653448		0.015143	0.336204	0.171389		0.417464	0.684688	0.589988		0.161694	0.152669	0.469942	0.271084	0.346205		0.443106	0.170133	0.614805		0.991209	0.801036		0.756326	0.282183	0.0876158
379	Contig31916_1265	6_40.9	6_31.2	0.051937	0.0555221	0.0806407		0.0342477	0.41742	0.245713		0.451711	0.684681	0.601791		0.160096	0.163345	0.442905	0.317035	0.349599		0.556056	0.218926	0.714302		0.991427	0.789544		0.756321	0.320414	0.0875731
380	Contig40615_1162	6_41	-	0.1232	0.572658	0.218486		0.310789	0.941793	0.748782		0.141181	0.712454	0.748786		0.561447	0.382085	0.370949	0.827212	0.313797		0.336472	0.0564573	0.179964		0.423374	0.779931		0.913998	0.175149	0.779242
381	Contig7495_1378	6_41	-	0.220628	0.539617	0.316892		0.0959431	0.53433	0.218553		0.539659	0.904913	0.434233		0.265703	0.0748543	0.438558	0.281869	0.268254		0.904919	0.223229	0.493862		0.918788	0.878139		0.87823	0.0163692	0.329972
382	Contig7495_1806	6_41.2	-	0.220628	0.539617	0.316892		0.0959431	0.53433	0.218553		0.539659	0.904913	0.434233		0.265703	0.0748543	0.438558	0.281869	0.268254		0.904919	0.223229	0.493862		0.918788	0.878139		0.87823	0.0163692	0.329972
383	Contig40802_993	6_41.2	6_21.7	0.082204	0.284488	0.310733		0.393461	0.860868	0.932432		0.498601	0.518717	0.960802		0.356592	0.0492029	0.236366	0.567075	0.0829972		0.308072	0.144303	0.328572		0.220248	0.454753		0.756321	0.0317606	0.451926
384	Contig40802_1209	6_41.2	6_21.9	0.0854577	0.30175	0.316919		0.374591	0.878219	0.923166		0.508574	0.550463	0.970453		0.287379	0.02127	0.190801	0.430037	0.0476997		0.314199	0.147161	0.331708		0.232469	0.440211		0.843888	0.0253906	0.44313
385	Contig7495_2667	6_41.2	-	0.220628	0.539617	0.316892		0.0959431	0.53433	0.218553		0.539659	0.904913	0.434233		0.265703	0.0748543	0.438558	0.281869	0.268254		0.904919	0.223229	0.493862		0.918788	0.878139		0.87823	0.0163692	0.329972
386	Contig40638_733	6_41.5	6_9.9	0.17635	0.320017	0.818996		0.691513	0.638691	0.990051		0.220729	0.763842	0.794883		0.498585	0.529113	0.843869	0.651524	0.970453		0.014093	0.0338891	0.554327		0.449554	0.176136		0.518886	0.250956	0.932435
387	Contig8408_845	6_41.5	-	0.62612	0.353053	0.204071		0.0362482	0.0923225	0.060567		0.298865	0.55045	0.158587		0.079175	0.638718	0.677919	0.503588	0.438476		0.719627	0.133581	0.597202		0.160013	0.363855		0.638797	0.183847	0.835516
388	Contig8408_296	6_41.6	-	0.0883942	0.428884	0.309823		0.544144	0.394572	0.549628		0.118671	0.49893	0.463866		0.260136	0.177541	0.459779	0.385099	0.385027		0.920525	0.74077	0.109599		0.735747	0.320648		0.224827	0.285896	0.54974
389	Contig8408_761	6_41.8	-	0.62612	0.353053	0.204071		0.0362482	0.0923225	0.060567		0.298865	0.55045	0.158587		0.079175	0.638718	0.677919	0.503588	0.438476		0.719627	0.133581	0.597202		0.160013	0.363855		0.638797	0.183847	0.835516
390	Contig49859_176	6_42.9	-	0.156949	0.40923	0.913991		0.601781	0.726762	0.860868		0.409296	0.698427	0.960802		0.260556	0.250662	1	0.498635	0.794875		0.0196892	0.036886	0.627633		0.662622	0.267269		0.503734	0.127339	0.397633
391	Contig17450_376	6_43	-	0.0474304	0.235698	0.494277		0.391362	0.82344	0.82344		0.764696	0.764696	0.708941		0.352813	0.533505	0.230918	0.887778	0.339357		0.176539	0.672194	0.146053		0.251672	0.145007		0.455857	0.6556	0.227943
392	rice2_ia_14	6_43.4	-	0.657986	0.904911	0.544986		0.960802	0.508542	0.980202		0.320101	0.904913	0.734033		0.0154101	0.447316	0.28741	0.40533	0.068514		0.138837	0.099142	0.622632		0.90118	0.962569		0.87823	0.271333	0.434461
393	Contig11056_119	6_43.7	6_1.6	0.0905645	0.513597	0.771481		0.523889	0.417464	0.763846		0.258119	0.913994	0.887029		0.135859	0.0735075	0.787014	0.356727	0.488826		0.0294931	0.0499809	0.363491		0.8451	0.489682		0.556104	0.346616	0.163761
394	Contig52919_94	6_43.8	-	0.0986828	0.878216	0.779196		0.208156	0.164825	0.518702		0.0726668	0.8695	0.779205		0.346231	0.125789	0.82721	0.346313	0.83549		0.216806	0.0657341	0.672569		0.904702	0.416654		0.524039	0.346551	0.263501
395	Contig11392_176	6_44.2	-	0.401244	0.0599287	0.0375941		0.0167614	0.00924276	0.0107199		0.539659	0.589976	0.198297		0.0413911	0.677926	0.852327	0.498635	0.320017		0.712509	0.218926	0.428485		0.256661	0.352572		0.498784	0.0945438	0.382302
396	rice2_ia_16a	6_45.5	-	0.127072	0.566717	0.489739		0.708941	0.385069	0.518175		0.148971	0.632404	0.468037		0.10815	0.336852	0.485305	0.740737	0.25106		1	0.887793	0.0767695		0.666435	0.222683		0.237614	0.163265	0.544258
397	Contig10848_336	6_48.1	6_31.8	0.405217	0.0725667	0.125605		0.142518	0.719569	0.429951		0.771485	0.913993	0.748786		0.166433	0.397426	0.601802	0.835499	0.960802		0.913998	0.260904	0.487239		0.490171	0.738156		0.70547	0.0142447	0.658096
398	rice2_ia_246	6_48.6	-	0.353053	0.0659407	0.0846069		0.135785	0.748782	0.397355		0.779205	0.913993	0.684681		0.161657	0.474605	0.601802	0.835499	0.960802		0.860882	0.18203	0.356116		0.491153	0.768473		0.671291	0.0216389	0.651598
399	rice2_ia_225	6_49.3	-	0.0635295	0.222858	0.105639		0.493715	0.970453	0.794886		0.190801	0.561486	0.29027		0.438558	0.18007	0.413417	0.49375	0.677905		0.651608	0.129861	0.997347		0.781258	0.398121		0.878233	0.705484	0.382361
400	Contig12347_397	6_50.3	6_32.1	0.00338431	0.00549717	0.00751909		0.152518	0.626138	0.20414		0.268347	0.474568	0.114147		0.276311	0.60781	0.895925	0.498635	0.970453		0.117858	0.0224359	0.534994		0.282804	0.890921		0.430203	0.0174684	0.451926
401	rice2_ia_273	6_50.6	-	0.39731	0.073971	0.075403		0.0719407	0.567036	0.236298		0.827207	0.6387	0.626148		0.171353	0.671225	0.787008	0.932433	0.990051		0.92317	0.173418	0.418114		0.621388	0.769857		0.684756	0.0133515	0.794915
402	Contig52984_139	6_51.1	6_36.7	0.160865	0.806904	0.47221		0.372869	0.729636	0.92051		0.300787	0.5849	0.920511		0.258293	0.920514	0.067684	0.887778	0.0408898		0.401256	0.451858	0.500111		0.602394	0.111771		0.752429	0.513358	0.618074
403	Contig8418_314	6_52.5	-	0.0291921	0.0726668	0.0237323		0.0346539	0.555954	0.135897		0.171502	0.102779	0.0423015		0.218658	0.970453	0.741391	0.409414	0.295951		0.266164	0.0223061	0.351516		0.370093	0.925011		0.895935	0.0356528	0.941796
404	rice2_ia_281	6_52.9	-	0.00643514	0.0190116	0.0254183		0.276506	0.763862	0.479372		0.329843	0.904917	0.620028		0.572759	0.202501	0.63246	0.852336	0.719591		0.0540326	0.0140688	0.620767		0.293317	0.691253		0.470221	0.0385092	0.529337
405	Contig6687_896	6_53.1	-	0.393438	0.0768965	0.0783855		0.0769646	0.613847	0.260588		0.819005	0.619976	0.626157		0.173062	0.6646	0.741382	0.95125	0.990051		0.913998	0.173461	0.425071		0.594818	0.708893		0.626263	0.0131269	0.852344
406	Contig11955_380	6_54.8	-	0.0205052	0.247528	0.36119		0.597671	0.764692	0.699216		0.190919	0.485282	0.578717		0.459755	0.108862	0.528303	0.920514	1		1	0.655592	0.0110392		0.269361	0.064372		0.379067	0.429064	0.672202
407	Contig22197_101	6_56.4	-	0.0717149	0.385027	0.508364		0.611049	1	0.764692		0.472244	0.528293	0.862782		0.566726	0.221584	0.823447	0.920514	1		0.823474	0.699277	0.120485		0.638964	0.274524		0.0959348	0.647671	0.385227
408	Contig33562_175	6_56.5	6_36.4	0.0202955	0.281535	0.401093		0.503624	0.680847	0.647596		0.177519	0.411237	0.508405		0.472244	0.118738	0.555245	0.920514	1		0.920526	0.740775	0.0112398		0.276746	0.0633284		0.382147	0.44408	0.604385
409	Contig33235_1092	6_56.9	-	0.443891	0.920507	0.68985		0.4078	0.92051	0.887772		0.764696	0.566734	0.578717		0.381956	0.655541	0.0325151	0.862787	0.0450483		0.290083	0.459884	0.735412		0.824936	0.515991		0.229521	0.791832	1
410	Contig45560_74	6_57.3	6_44.7	0.0648769	0.369879	0.498898		0.572655	1	0.729636		0.494309	0.680847	1		0.777781	0.24417	0.887776	0.764705	1		0.708995	0.777824	0.261273		0.604205	0.314663		0.16221	0.689932	0.538877
411	Contig36129_482	6_59.1	6_50	0.0567233	0.428884	0.212584		0.841816	0.841816	0.887772		0.0668718	0.476526	0.252877		0.887772	0.388234	0.920513	0.611073	0.663681		1	1	0.209917		0.443387	0.15855		0.418315	0.310059	0.887796
412	Contig41593_247	6_59.7	-	0.544126	0.841811	0.823434		0.476514	1	1		0.823443	0.463866	0.455724		0.65552	0.508416	0.0340049	0.639905	0.0511119		0.319486	0.508498	0.644038		0.693615	0.828926		0.153061	0.823478	0.672202
413	Contig9967_887	6_59.7	6_49.5	0.544126	0.841811	0.823434		0.476514	1	1		0.823443	0.463866	0.455724		0.65552	0.508416	0.0340049	0.639905	0.0511119		0.319486	0.508498	0.644038		0.693615	0.828926		0.153061	0.823478	0.672202
414	Contig10340_195	6_59.8	6_49.5	0.638709	0.3429	0.64508		0.80285	0.371002	0.69154		0.271084	0.970453	0.887029		0.488896	0.371083	0.0749639	0.913996	0.539673		0.434537	0.810918	0.663484		0.874371	0.941388		0.584343	0.015288	0.601961
415	Contig36027_135	6_60.3	6_51.6	0.518145	0.68985	0.920507		0.791787	0.294181	0.584891		0.350086	0.455724	0.604289		0.451726	0.729651	0.117957	0.672146	0.0922151		0.555316	0.680907	0.478842		0.380279	0.158865		0.920526	0.597767	0.489882
416	Contig6619_1525	6_60.3	6_51.6	0.182204	0.655514	0.331648		1	0.791791	0.920511		0.197433	0.428935	0.36701		0.823443	0.549667	0.740732	0.468061	0.88777		0.611142	0.920526	0.759998		0.94884	0.782598		0.060778	0.823482	0.305494
417	Contig36027_368	6_60.4	6_51.6	0.566843	0.887798	0.791836		0.699291	1	0.791836		0.224925	0.385299	0.440302		1	0.752463	0.672241	0.555397	0.806956		0.920549	0.655708	0.613368		0.89422	0.562322		0.0809297	0.361647	0.472558
418	Contig36129_617	6_60.5	6_43.6	0.185172	0.320045	0.0862825		0.168093	0.240992	0.183451		0.460735	0.960802	0.409319		0.827207	0.216574	0.438579	0.169846	0.869498		0.620073	0.550598	0.791204		0.360415	0.945917		0.382331	0.136271	0.860885
419	Contig9156_809	6_63.3	-	0.771474	0.353053	0.498553		0.578385	0.456171	0.567036		0.200237	0.206173	0.456191		0.607778	0.719585	0.434254	0.869502	0.951249		0.232095	0.951251	0.720291		0.782822	0.821519		0.887036	0.0113075	0.852342
420	Contig19801_63	6_63.6	6_56.3	0.62612	0.284488	0.155433		0.360115	0.106662	0.0941151		0.719574	0.878219	0.771485		0.479261	0.57272	0.0600565	0.677926	0.613817		0.185596	0.719627	0.654849		0.330384	0.341127		0.311138	0.0362295	0.691591
421	Contig50522_155	6_63.9	-	0.602065	0.413915	0.330378		0.21123	0.140878	0.336987		0.58449	0.266649	0.409937		0.323981	0.353921	0.484511	0.794966	0.237193		0.267019	0.418321	-		-	-		0.827297	0.509259	0.639087
422	Contig43870_395	6_63.9	-	0.602065	0.413915	0.330378		0.21123	0.140878	0.336987		0.58449	0.266649	0.409937		0.323981	0.353921	0.484511	0.794966	0.237193		0.267019	0.418321	-		-	-		0.827297	0.509259	0.639087
423	Contig31210_1103	6_64.2	-	0.102902	0.32911	0.523161		0.36122	0.566726	0.279515		0.791791	0.777785	0.752379		1	0.443954	0.920513	0.82345	1		0.74077	0.63996	0.205196		0.532773	0.34391		0.122667	0.862809	0.401272
424	Contig33598_617	6_72.5	-	1	0.539617	0.55041		0.370899	0.148148	0.363674		0.284579	0.225077	0.493698		0.370899	0.545055	0.794886	0.719585	0.990051		0.578514	0.951251	0.870881		0.453618	0.811436		0.726823	0.0780845	0.951251
425	CL1002Contig4_1	6_72.7	-	0.763831	0.378222	0.167986		0.469886	0.320073	0.339495		0.456191	0.613847	0.941793		0.284548	0.0595196	0.38206	0.658025	0.584123		0.578514	0.951251	0.870881		0.441976	0.687874		0.684756	0.106075	0.932435
426	Contig35834_133	6_74.9	-	0.245648	0.990051	0.83549		0.802839	0.79488	0.651499		0.0373199	0.102666	0.088876		0.32323	0.529113	0.691526	0.260654	0.619938		0.691583	0.763879	0.547168		0.458635	0.824276		0.980202	0.127339	0.970453
427	Contig33438_801	6_78	-	0.463831	0.920507	1		0.0433193	0.00522776	0.0246068		0.862782	0.463866	0.375878		0.485271	0.425318	0.329175	1	0.153748		0.329318	0.234313	0.0647632		0.0199416	0.0120466		0.436465	0.418315	0.604376
428	Contig50252_89	6_78.4	-	0.18963	0.63239	0.572655		0.0416642	0.0520803	0.118693		1	0.777793	0.920514		0.3946	0.791806	0.719082	0.740737	0.566726		0.142672	0.129772	0.0350651		0.0215594	0.00848565		0.920528	0.121932	0.71913
429	Contig50508_365	6_80.8	-	0.719558	0.523829	0.39731		0.601781	0.434212	0.810879		0.0491409	0.0769646	0.0855274		0.712448	0.19837	0.990051	0.787011	0.895922		0.779238	0.843884	0.432791		0.857658	0.822958		0.33982	0.108132	0.456403
430	Contig50265_195	6_85.4	-	0.787008	0.75628	0.741377		0.298958	0.374667	0.49375		0.265834	0.180031	0.276439		0.626177	0.210452	0.802856	0.109007	0.904913		0.651628	0.401648	0.738747		0.929043	0.839709		0.350099	0.187626	0.779259
431	Contig9689_434	6_87.6	-	0.6915	0.6915	0.651483		0.298835	0.409274	0.451691		0.484037	0.255542	0.295951		0.719569	0.185317	0.819005	0.225147	0.843863		0.684748	0.371169	0.741003		0.925381	0.850739		0.484229	0.218967	0.794915
432	Contig31524_876	6_91.5	-	0.560897	0.823434	0.777773		0.30077	0.36122	0.281552		0.572664	0.358402	0.4326		0.0956769	0.841825	0.689874	0.920514	0.375835		0.0513556	0.0610847	0.0126529		0.00886413	0.00492167		0.689932	0.143582	0.407964
433	Contig31524_503	6_91.5	-	0.560897	0.823434	0.777773		0.30077	0.36122	0.281552		0.572664	0.358402	0.4326		0.0956769	0.841825	0.689874	0.920514	0.375835		0.0513556	0.0610847	0.0126529		0.00886413	0.00492167		0.689932	0.143582	0.407964
434	Contig32698_400	6_94.9	-	0.533456	0.263837	0.215502		0.120136	0.127894	0.140611		0.729641	0.6637	0.841819		0.508384	0.0669136	0.578726	0.217079	0.283573		0.166452	0.082511	0.673704		0.234063	0.371722		0.0982928	0.50851	0.84185
435	Contig9747_763	6_114.4	-	0.214265	0.734018	0.632365		0.050533	0.208156	0.123272		0.304782	0.705405	0.0941508		0.104627	0.529113	0.178216	0.0612468	0.479226		0.0004647	0.00332486	0.696631		0.473549	0.974096		0.062718	0.578528	0.417682
436	Contig43216_374	7_5.4	-	0.451672	0.158514	0.227216		0.595854	0.409296	0.56146		0.23407	0.852327	0.951249		0.923166	0.421644	0.460755	0.671225	0.980202		0.00652202	0.216847	0.456576		0.369908	0.432791		0.719639	0.136271	0.771528
437	Contig31164_3409	7_9.3	-	0.699205	0.617968	0.729626		0.86278	0.791787	0.92051		0.489761	0.549638	0.655527		0.0458639	0.25835	0.321761	0.15686	0.0345152		0.463982	0.584982	0.497344		0.0565766	0.0368139		0.28799	0.224827	0.254879
438	Contig7360_319	7_10	-	0.862775	0.740709	0.920507		0.201413	0.533475	0.503613		0.156816	0.5849	0.513244		0.17401	0.476549	0.920513	0.148042	0.298519		0.0147218	0.0460641	0.422194		0.100853	0.0305157		0.50851	0.447942	0.411371
439	Contig50354_941	7_13	-	0.135713	0.488792	0.513566		0.313853	0.231729	0.513597		0.268347	0.819003	0.960802		0.726762	0.442925	0.677919	0.601813	0.970453		0.214708	0.613945	0.34181		0.244265	0.756653		0.401563	0.152959	0.151488
440	Contig7054_239	7_13.6	7	0.301722	0.018195	0.0183663		0.342846	0.413327	0.243324		0.705405	0.951249	0.360141		0.619957	0.353184	0.155579	0.771492	0.503507		0.0467074	0.223229	0.130029		0.0416897	0.32094		0.534502	0.0458669	0.651598
441	Contig40788_1243	7_16.7	7_8.3	0.698409	0.0372394	0.0544729		0.651499	0.255509	0.316947		0.726767	0.726767	0.385814		0.923165	0.887029	0.174788	0.141257	0.555888		0.572814	0.970453	0.536601		0.209297	0.500574		0.970453	0.0214381	0.613957
442	Contig32206_204	7_21.4	7_12.7	0.786995	0.818996	0.771474		0.307756	0.342846	0.20414		0.843868	0.677912	0.860869		0.151047	0.169808	0.0228796	0.00200669	0.0495211		0.932435	0.613945	0.398519		0.125997	0.0499616		0.187448	0.329972	0.333222
443	Contig32206_1218	7_21.4	7_12.7	0.878216	0.794875	0.756264		0.619957	0.329638	0.349651		0.794883	0.794883	0.887027		0.202161	0.15263	0.0978797	0.00221572	0.0846069		0.941795	0.698488	0.496089		0.221242	0.240268		0.0499441	0.185638	0.196767
444	Contig50225_614	7_28.9	7_19.4	0.771474	0.619938	0.503507		0.860868	0.684675	0.260556		0.429972	0.794883	0.645071		0.243324	0.122199	0.0410574	0.451751	0.483985		0.0620859	0.970453	0.674388		0.134997	0.0113221		0.401563	0.00563709	0.887036
445	Contig36344_796	7_29.1	7_25.1	0.664608	0.363806	0.401407		0.320282	0.417581	0.382189		0.190995	0.258295	0.756307		0.479392	0.323534	0.320347	0.042897	0.405378		0.726842	0.567233	0.850781		0.425283	0.862733		0.0577773	0.261144	0.202805
446	Contig35999_318	7_30	7_22	0.632365	0.367219	0.126826		0.135785	0.238617	0.120914		0.208191	0.276342	0.370924		0.360115	0.0340054	0.135859	0.0741414	0.214265		0.860882	0.329939	0.701068		0.38868	0.682973		0.168494	0.0683264	0.802871
447	Contig12607_303	7_30	7_22	0.632374	0.339468	0.116297		0.108775	0.21023	0.125714		0.183488	0.163307	0.304812		0.323258	0.0324649	0.14263	0.0832086	0.18338		0.771524	0.356904	0.624534		0.398718	0.65856		0.143004	0.0544288	0.741428
448	Contig11189_175	7_30.1	7_22	0.691507	0.370874	0.130595		0.169733	0.263149	0.134514		0.250629	0.304812	0.38206		0.456191	0.0415077	0.155617	0.0824151	0.248093		0.887036	0.353418	0.718528		0.417279	0.702261		0.166915	0.0639621	0.763889
449	Contig8406_642	7_32.4	7_40.9	0.275462	0.171701	0.166181		0.791787	0.566726	0.719061		0.887774	0.740723	0.920511		0.0302071	0.0945871	0.0858557	0.188435	0.00762564		0.806948	0.597758	0.763137		0.546128	0.509789		0.0845343	0.124208	0.00346029
450	Contig10543_108	7_33.2	7_35.8	0.0375592	0.187082	0.120846		0.0310614	0.0939497	0.127093		0.109491	1	0.476526		0.82344	0.841825	0.920513	0.388234	0.597655		0.52839	0.920525	0.198551		0.450816	0.947565		0.54974	0.528402	0.239274
451	Contig34961_193	7_33.2	7_35.6	0.0114096	0.125605	0.208088		0.498585	0.613837	0.712448		0.00408664	0.0550875	0.253056		0.279029	0.913994	0.258085	0.276406	0.719558		0.0308485	0.401536	0.877569		0.115787	0.217621		0.317291	0.572829	1
452	Contig40920_284	7_33.3	7_41.6	0.179813	0.179813	0.216365		0.869499	0.980202	0.941793		0.0464166	0.0339516	0.35313		0.188845	0.980202	0.279092	0.0572934	0.584123		0.00810752	0.0927075	0.610364		0.241593	0.588899		0.302135	0.719633	0.932435
453	rice6c_jk_92a	7_33.3	-	0.019429	0.278968	0.304695		0.332891	0.523859	0.79488		0.0232906	0.178179	0.465287		0.0747502	0.712465	0.0635955	0.12701	0.513566		0.0267994	0.430178	0.480465		0.148377	0.0959911		0.236701	0.595975	0.869513
454	Contig9136_177	7_33.4	-	0.0977718	0.18881	0.378246		0.741372	0.923166	0.960802		0.0106507	0.202232	0.632401		0.293065	0.95125	0.210301	0.148299	0.550423		0.550598	0.802871	0.844298		0.13239	0.598697		0.0278809	0.35	0.374893
455	rice6c_jk_70d	7_33.6	-	0.0454563	0.188776	0.356542		0.421555	0.561447	0.951249		0.0228572	0.145342	0.601791		0.0394742	0.658025	0.0629913	0.124581	0.513566		0.0237295	0.417656	0.437141		0.183232	0.0433695		0.136227	0.684756	0.741422
456	rice6_ia_83	7_33.6	-	0.990051	0.827203	0.518687		0.878219	0.932432	0.421577		0.066072	0.0214256	0.0349553		0.0950604	0.85233	0.141257	0.0179755	0.451672		0.0758804	0.545178	0.495841		0.234102	0.106459		0.364011	0.941796	0.827232
457	rice6c_jk_73a	7_33.6	-	0.222791	0.273558	0.125605		0.236298	0.619957	0.513597		0.313882	0.222892	0.236332		0.0807084	0.794889	0.45173	0.0256337	0.332837		0.20452	0.374833	0.519702		0.654784	0.7774		0.0723466	0.0954539	0.970453
458	Contig50565_602	7_33.8	7_30.9	0.245814	0.210301	0.329723		0.779219	0.904915	0.895927		0.0584983	0.0201533	0.160325		0.00931329	0.84388	0.0378495	0.0285606	0.0777763		0.0245446	0.227828	0.901721		0.283654	0.279431		0.279597	0.748861	0.852351
459	Contig50350_253	7_34.2	-	0.11739	0.356542	0.55041		0.465268	0.726762	0.990051		0.0369683	0.200237	0.734033		0.0515044	0.684695	0.0618002	0.117574	0.493648		0.0513473	0.484208	0.372507		0.160735	0.0671719		0.103064	0.719633	0.620073
460	Contig31377_1196	7_35	-	0.619938	0.290118	0.425691		0.990051	0.990051	0.913992		0.102666	0.16327	0.677912		0.346231	0.932433	0.367319	0.0478204	0.503507		0.371169	0.513766	0.958074		0.461165	0.969926		0.0303042	0.638797	0.465492
461	Contig53284_164	7_35.2	-	0.0756102	0.0546622	0.0460694		0.393608	0.748809	0.6139		0.0169007	0.0389372	0.144176		0.263317	0.951251	0.54513	0.109089	0.81901		0.0344062	0.217065	0.354871		0.553773	0.861526		0.167148	0.364173	0.990051
462	Contig7958_544	7_35.4	-	0.068514	0.0351815	0.0255176		0.276311	0.651499	0.545013		0.0131684	0.0414195	0.113051		0.401288	0.960802	0.539673	0.088099	0.83549		0.109132	0.326721	0.332206		0.486509	0.861612		0.160535	0.192984	0.980202
463	Contig8787_423	7_36.1	-	0.0435313	0.0270002	0.0130191		0.528283	0.518165	0.355585		0.625101	0.6637	0.214096		0.0367543	0.103643	0.414688	0.138023	0.0308569		0.920525	0.52839	0.695401		0.95846	0.785939		0.361402	0.292237	0.0566682
464	Contig7528_1208	7_36.9	7_35.2	0.913991	0.932431	0.705388		0.567036	0.980202	0.756272		0.268347	0.469904	0.240992		0.498585	0.860872	0.45173	0.0443237	0.895922		0.438737	0.869511	0.166127		0.975968	0.753972		0.290542	0.343169	0.90492
465	Contig13005_601	7_37	7_35.2	0.827201	0.970453	0.869497		0.980202	0.932432	0.705399		0.227284	0.290208	0.255542		0.196341	0.719585	0.248192	0.0333693	0.734018		0.166827	0.664651	0.10383		0.802519	0.713837		0.296281	0.852342	0.70547
466	rice8_jk_246a	7_37.2	-	0.0169499	0.0036201	0.00192306		0.672127	0.316908	0.112903		0.0672663	0.030392	0.00272221		0.0591199	0.752388	1	0.256522	0.249277		0.841847	0.680907	0.74003		0.946398	0.749561		0.373046	0.24606	0.258517
467	rice8C_jk_246a	7_37.5	-	0.0107452	0.00235148	0.000844593		0.451726	0.163009	0.0520416		0.0813247	0.0207713	0.00174982		0.107465	0.82345	0.591226	0.411251	0.411183		0.764738	0.604366	0.872807		0.745443	0.478404		0.38213	0.116718	0.480995
468	rice8C_jk_249a	7_37.5	-	1	0.263837	0.10103		0.92051	1	0.538761		0.428922	1	0.513244		0.0939497	0.329191	0.729646	0.181088	0.048254		0.618065	0.584982	0.137653		0.10316	0.598147		0.404598	0.00915105	0.247793
469	Contig52321_147	7_38.1	7_37.7	0.145233	0.607758	0.555888		0.158551	0.539645	0.819001		0.0222225	0.185243	0.664576		0.25802	0.852328	0.465306	0.0343281	0.589943		0.343137	0.904919	0.557384		0.309128	0.613884		0.282145	0.456403	0.779242
470	Contig7169_299	7_38.3	7_37.4	0.932431	0.970453	0.843863		0.810879	0.913992	0.523859		0.124505	0.212288	0.21023		0.0660053	0.479315	0.109865	0.0100898	0.508511		0.17009	0.613945	0.122395		0.586255	0.667744		0.299193	0.87823	0.941795
471	rice8_ia_257a	7_38.9	-	0.719558	0.188776	0.156949		0.734028	0.484019	0.479261		0.38963	0.110892	0.27906		0.0224102	0.293127	0.055647	0.00854417	0.135713		0.0795489	0.232095	0.209611		0.497579	0.512989		0.12491	0.66466	0.895933
472	rice8_jk_257a	7_38.9	-	0.719558	0.188776	0.156949		0.734028	0.484019	0.479261		0.38963	0.110892	0.27906		0.0224102	0.293127	0.055647	0.00854417	0.135713		0.0795489	0.232095	0.209611		0.497579	0.512989		0.12491	0.66466	0.895933
473	Contig17179_1421	7_41.6	-	0.672114	0.604266	0.560897		0.049413	0.0939497	0.285683		0.428922	0.887774	0.806914		0.0448275	0.14523	0.604297	0.0353855	0.0196289		0.841847	0.72969	0.40835		0.476658	0.929471		0.862809	0.314735	0.39474
474	Contig50378_607	7_41.8	7_40.7	0.810874	0.818996	0.456134		0.313853	0.835493	0.503539		0.258052	0.349677	0.222892		0.231729	0.45623	0.293096	0.0356502	0.657986		0.498764	0.763879	0.336048		0.802358	0.519962		0.401563	0.413592	0.887036
475	Contig51486_259	7_41.9	-	0.555888	0.0837981	0.0698387		0.498585	0.238617	0.310789		0.349677	0.11637	0.220729		0.00650889	0.121026	0.16017	0.0186387	0.19437		0.0709404	0.132299	0.455892		0.599296	0.429557		0.141586	0.534502	0.794915
476	Contig54854_132	7_42.4	7_40.6	0.0806407	0.0136179	0.00166886		0.115216	0.15702	0.0635295		0.178179	0.105676	0.0451126		0.0685792	0.539687	0.0950968	0.00894764	0.374518		0.0676393	0.0826489	0.122334		0.548537	0.2595		0.255899	0.120192	0.561601
477	Contig25750_254	7_42.6	-	0.878216	0.771474	0.607758		0.712448	0.835493	0.550436		0.229512	0.231763	0.216467		0.0248514	0.225147	0.222927	0.0451727	0.513566		0.200584	0.479453	0.34181		0.712946	0.462319		0.595975	0.960803	0.82723
478	Contig8072_420	7_42.6	7_43.4	0.878216	0.771474	0.607758		0.712448	0.835493	0.550436		0.229512	0.231763	0.216467		0.0248514	0.225147	0.222927	0.0451727	0.513566		0.200584	0.479453	0.34181		0.712946	0.462319		0.595975	0.960803	0.82723
479	Contig6559_334	7_42.7	-	0.201373	0.11286	0.117871		0.305269	1	0.806911		0.145186	0.0428469	0.0351525		0.117913	0.625116	1	0.212684	0.319274		0.401256	0.394723	0.654318		0.527503	0.871632		0.455857	0.862809	0.503741
480	Contig6559_400	7_42.8	-	0.201373	0.11286	0.117871		0.305269	1	0.806911		0.145186	0.0428469	0.0351525		0.117913	0.625116	1	0.212684	0.319274		0.401256	0.394723	0.654318		0.527503	0.871632		0.455857	0.862809	0.503741
481	Contig8715_1149	7_42.8	7_43.9	0.0806407	0.0136179	0.00166886		0.115216	0.15702	0.0635295		0.178179	0.105676	0.0451126		0.0685792	0.539687	0.0950968	0.00894764	0.374518		0.0676393	0.0826489	0.122334		0.548537	0.2595		0.255899	0.120192	0.561601
482	rice8C_jk_220a	7_44.3	-	0.36119	0.71905	0.23084		0.740718	0.533475	0.841816		0.0757098	0.604289	0.823443		0.226142	0.138023	0.31934	0.414702	0.049661		0.561012	0.680907	0.0192463		0.030498	0.33895		0.528402	0.0345569	0.6556
483	rice8C_jk_226a	7_44.3	-	0.0846409	0.125641	0.107659		0.25802	0.161657	0.326418		0.0142041	0.0473376	0.194511		0.810881	0.638727	0.523905	0.990051	0.479243		0.00906745	0.0575776	0.52782		0.459783	0.269955		0.0690208	0.843888	0.308142
484	Contig31165_180	7_44.7	7_43.9	0.748774	0.771474	0.385743		0.545013	0.787001	0.677905		0.155541	0.216467	0.214367		0.00214014	0.479315	0.0196933	0.0129594	0.212185		0.13103	0.241319	0.108881		0.797997	0.0849663		0.460925	0.227658	0.218967
485	Contig52002_356	7_44.8	7_43	0.323174	0.236232	0.051937		0.0784195	0.339495	0.160096		0.179919	0.258052	0.105676		0.0111253	0.451751	0.0182732	0.015039	0.257957		0.317257	0.371169	0.0504133		0.732421	0.110361		0.741422	0.0513837	0.200626
486	Contig32355_891	7_44.9	7_42.8	0.0806407	0.0136179	0.00166886		0.115216	0.15702	0.0635295		0.178179	0.105676	0.0451126		0.0685792	0.539687	0.0950968	0.00894764	0.374518		0.0676393	0.0826489	0.122334		0.548537	0.2595		0.255899	0.120192	0.561601
487	rice8C_jk_90a	7_45.3	-	0.740709	0.572638	0.41813		0.149886	0.188371	0.48086		0.421708	0.862782	0.841819		0.104855	0.232543	0.513255	0.139786	0.0401994		0.680907	0.314716	0.266437		0.115669	0.465935		0.920526	0.244341	0.503741
488	rice8C_jk_93a	7_45.3	-	0.708931	0.114999	0.0548015		0.699221	0.777785	0.472244		0.841822	0.256503	0.0584754		0.221543	0.672152	1	0.305339	0.172851		0.472372	0.719123	0.393045		0.109807	0.348723		0.920528	0.0440573	0.752434
489	rice8C_jk_105a	7_45.3	-	0.0732654	0.033555	0.00241756		0.0137787	0.0402299	0.0189292		0.109828	0.0345996	0.0110376		0.0510163	0.638718	0.32013	0.00564968	0.329584		0.0394026	0.0237295	0.0459133		0.511709	0.0383692		0.0253627	0.00563709	0.393743
490	rice8C_jk_94a	7_45.3	-	0.887772	0.312184	0.137085		0.432613	0.841822	1		0.418196	0.791798	1		0.503635	0.823457	0.618014	0.503668	0.887772		0.887798	0.105141	0.135705		0.50405	0.585202		0.740787	0.370123	0.719136
491	Contig31165_87	7_45.4	7_43.9	0.712448	0.705399	0.434212		0.48886	0.677919	0.619976		0.151121	0.206209	0.202232		0.000863308	0.198445	0.00824813	0.0121776	0.155505		0.120236	0.241399	0.087379		0.893731	0.132126		0.474811	0.225536	0.27141
492	Contig40826_313	7_45.5	7_44.9	0.175115	0.841811	0.862775		0.0526458	0.0808188	0.267678		0.0794041	0.862782	0.920511		0.169509	0.0874411	0.303043	0.200124	0.0453065		0.74077	0.663763	0.0655134		0.216714	0.578972		0.407964	0.361402	1
493	rice8_jk_27a	7_45.8	-	0.57267	0.204105	0.0888058		0.255542	0.382035	0.290208		0.066072	0.0278729	0.0294938		0.047759	0.339606	0.0318315	0.0531243	0.332864		0.0633173	0.0945438	0.0559386		0.930717	0.104403		0.287752	0.210656	0.860885
494	Contig9066_557	7_46	7_43.9	0.480838	0.0644973	0.0440308		0.597671	0.472233	1		0.699221	0.560923	0.336802		0.0784415	0.382	0.591226	0.12796	0.0375592		0.841847	0.604366	0.194792		0.046153	0.381116		0.764743	0.072858	0.499048
495	Contig9066_470	7_46	-	1	0.296323	0.289858		0.110828	0.169509	0.421694		0.611057	0.518175	0.604289		0.102944	0.307603	0.591226	0.0923222	0.0442829		0.508498	0.367142	0.258085		0.135705	0.447806		0.752429	0.296565	0.699284
496	rice8_jk_90a	7_46.1	-	0.887768	0.428884	0.440064		0.0532576	0.0779753	0.273516		0.480871	0.680847	0.764696		0.0557821	0.193527	0.476537	0.076204	0.0290216		0.689925	0.518275	0.3765		0.224873	0.635858		0.777829	0.414821	0.584992
497	Contig9535_1184	7_46.1	7_49	0.336123	0.0711894	0.0345215		0.216432	0.098753	0.151047		0.109828	0.0220149	0.0387607		0.00288558	0.206245	0.0482458	0.00272729	0.167986		0.0118225	0.0186193	0.151147		0.832227	0.102233		0.0723466	0.178577	0.620073
498	rice8_jk_93a	7_46.2	-	0.555199	0.0626347	0.0590813		0.414661	0.48975	0.740718		0.729641	0.152825	0.0461456		0.125509	0.597695	1	0.196135	0.136177		0.503728	1	0.542079		0.21432	0.485717		0.740775	0.105761	0.862809
499	Contig38409_120	7_46.3	7_49	0.920507	0.312151	0.375835		0.0567616	0.175157	0.566726		0.841819	0.146116	0.136241		0.164072	0.494332	1	0.148042	0.156753		0.823474	0.663763	0.646532		0.464638	0.566072		0.729696	0.397987	0.920526
500	Contig31172_525	7_46.8	7_43.9	0.0599287	0.00904702	0.00228961		0.103623	0.194439	0.190692		0.0320806	0.0129257	0.0167803		0.22725	0.748795	0.413371	0.0098137	0.55041		0.0244046	0.0332575	0.0304095		0.682222	0.107798		0.133625	0.0208468	0.960803
501	rice8_jk_15a	7_47.1	-	0.42991	0.705388	0.190622		0.0376476	0.141144	0.243324		0.0395021	0.413349	0.336204		0.171353	0.904914	0.913993	0.442925	0.483985		0.223229	0.296245	0.475447		0.743155	0.262895		0.0494735	0.194866	0.980202
502	rice8C_jk_32d	7_47.2	-	0.163162	0.0417301	0.00824717		0.0705765	0.0253235	0.0359067		0.0978431	0.0117785	0.0123385		0.00215956	0.166544	0.117536	0.0119206	0.139713		0.0114996	0.0084105	0.10435		0.569783	0.0136229		0.0197135	0.0683264	0.584285
503	Contig10264_1636	7_47.3	7_45.1	0.194404	0.227216	0.18338		0.179919	0.181676	0.179919		0.0202543	0.0941871	0.26838		0.0799727	0.613878	0.103734	0.00458748	0.248093		0.178577	0.287715	0.752691		0.556827	0.157001		0.0450433	0.274034	0.0183232
504	rice8_jk_9b	7_47.5	-	0.920507	0.205492	0.240681		0.120136	0.336786	0.777781		0.699221	0.0928388	0.0858341		0.267678	0.68988	0.887776	0.175221	0.214037		0.632467	0.489869	0.478447		0.309924	0.387841		0.699284	0.281767	0.791832
505	rice8_jk_32d	7_47.5	-	0.233936	0.0405582	0.0132423		0.139785	0.0342477	0.0635295		0.0792096	0.0135412	0.016165		0.00186921	0.174825	0.0343008	0.003096	0.131829		0.0118225	0.0186193	0.151147		0.749387	0.0564444		0.0723466	0.178577	0.620073
506	Contig12008_88	7_47.7	7_43.9	0.480838	0.0644973	0.0440308		0.597671	0.472233	1		0.699221	0.560923	0.336802		0.0784415	0.382	0.591226	0.12796	0.0375592		0.841847	0.604366	0.194792		0.046153	0.381116		0.764743	0.072858	0.499048
507	Contig36063_122	7_48.9	7_60.4	0.304695	0.488792	0.120842		0.02416	0.146719	0.270954		0.0369683	0.38963	0.539659		0.0726328	0.860872	0.843869	0.287442	0.374518		0.299158	0.498764	0.812369		0.509156	0.42042		0.0651504	0.163672	0.860884
508	Contig31991_109	7_49.3	7_52.8	0.0973971	0.533456	0.63987		0.0641594	0.125509	0.185884		0.123196	0.680847	0.920511		0.0900517	0.128766	0.217059	0.480894	0.120094		0.920525	0.920525	0.167743		0.153411	0.42223		0.198967	0.388361	0.920526
509	Contig31991_397	7_49.5	-	0.595822	0.0968005	0.0509566		0.0692385	0.0599915	0.0814864		0.270986	0.0906001	0.0831003		0.0442348	0.329723	0.02537	0.155617	0.40923		0.214708	0.260904	0.278594		0.605924	0.107046		0.302135	0.127339	0.843886
510	Contig35863_78	7_49.6	7_52.1	0.651483	0.860865	0.260493		0.25802	0.363674	0.555914		0.0747843	0.332919	0.705405		0.137105	0.990051	0.810884	0.878221	0.613817		0.118998	0.260904	0.399716		0.489682	0.353101		0.0480883	0.719633	0.951251
511	rice6c_jk_131d	7_49.7	-	0.302975	0.71905	0.44777		0.375864	0.269606	0.65552		0.0813247	0.887774	1		0.0684444	0.0804013	0.141552	0.298605	0.0329996		0.418299	0.823474	0.0731895		0.0108605	0.342648		0.350257	0.0860677	0.663771
512	Contig12313_325	7_49.7	7_45.1	0.920507	0.200022	0.173969		0.447794	0.463855	0.92051		0.344688	0.699221	0.611057		0.0274833	0.149952	0.425305	0.0718182	0.0211893		0.404581	1	0.335983		0.0180839	0.475009		0.806952	0.148235	0.485405
513	Contig35555_821	7_51.6	7_64.3	0.508364	0.920507	0.467991		0.146095	0.647589	0.369908		0.428922	0.385069	1		0.508384	1	0.428935	0.234162	0.806904		0.29874	0.451858	0.183754		0.24845	0.72431		0.740775	0.203019	0.777829
514	rice6_ia_180	7_52.4	-	0.729626	0.397792	0.249277		0.663693	0.672127	0.92051		0.480871	0.617991	0.480871		0.037806	0.275552	0.324207	0.153856	0.0390761		0.447927	0.752424	0.280844		0.0241198	0.512087		1	0.137345	0.251305
515	rice6c_jk_164b	7_52.4	-	0.719558	0.438476	0.125605		0.0571966	0.125677	0.148148		0.425753	0.204175	0.11637		0.118601	0.498635	0.107769	0.141257	0.353053		0.105018	0.148546	0.290835		0.503335	0.0469346		0.173461	0.0954539	0.438761
516	rice6_ia_196	7_54.4	-	0.529039	0.143832	0.0705108		0.0740375	0.0355685	0.0871501		0.6387	0.326446	0.138475		0.295921	0.613867	0.055647	0.413394	0.572658		0.248482	0.279365	0.167211		0.531794	0.106725		0.200626	0.0875731	0.658096
517	Contig44867_160	7_56.9	-	0.567012	0.231663	0.126826		0.00480798	0.00178686	0.0106209		0.658009	0.584158	0.393485		0.0323592	0.460755	0.122161	0.0377311	0.381964		0.0626793	0.155901	0.469776		0.505352	0.153662		0.121354	0.397633	0.204562
518	Contig8394_538	7_58.5	-	0.771474	0.852321	0.40923		0.363674	0.632383	0.664569		0.326446	0.887027	0.479278		0.214332	0.787011	0.677919	0.45623	0.960802		0.176812	0.296245	0.715911		0.322388	0.518663		0.0689803	0.734086	0.980202
519	Contig36221_1253	7_59	7_45.9	0.806929	0.185992	0.106263		0.455801	0.485353	0.862797		0.538843	0.887789	0.632451		0.059266	0.549729	0.719111	0.41479	0.227809		0.273872	0.764776	0.499029		0.0814364	0.787403		0.887813	0.0581731	0.0649607
520	Contig36221_1388	7_59.2	7_46.2	0.555199	0.11714	0.0580581		0.566726	0.689862	0.86278		0.655527	0.418169	0.263892		0.182225	0.920514	1	0.560942	0.489728		0.29437	0.887793	0.342326		0.0221241	0.980286		0.625182	0.0397681	0.290103
521	rice6_ia_257a	7_59.6	-	0.425253	0.823434	0.63987		0.22305	0.271552	0.513234		0.719066	1	0.791791		0.00536462	0.121711	0.19094	0.131219	0.0832336		0.689925	0.719117	0.710378		0.409897	0.683782		0.271771	0.110407	0.391532
522	Contig7378_625	7_59.8	-	0.0305143	0.147934	0.411183		0.0672459	0.121645	0.211182		0.192197	0.708941	0.887774		0.689862	0.528313	0.411237	0.591235	0.528263		0.887793	0.663763	0.272325		0.765222	0.774378		0.791832	0.489882	0.38213
523	Contig8433_637	7_59.8	7_46.4	0.111858	0.356542	0.578362		0.293035	0.295921	0.651499		0.0726668	0.887027	0.771485		0.465268	0.421621	0.493715	0.493732	0.561422		0.115612	0.363949	0.6023		0.465799	0.888918		0.00975894	0.802871	0.951251
524	Contig31087_395	7_66.6	7_52.4	0.38956	0.756264	0.451653		0.281775	0.827205	0.409274		0.763842	0.923166	0.460716		0.0187528	0.60781	0.0473376	0.0583958	0.0798704		0.85234	0.443082	0.254998		0.869402	0.318542		0.145747	0.00775893	0.550598
525	Contig32165_1237	7_68	-	0.818996	0.779196	0.39731		0.212253	0.382011	0.20414		0.405284	0.802842	0.192592		0.192556	0.460755	0.18709	0.518749	0.367219		0.632482	0.238978	0.196617		0.275408	0.0274195		0.122528	0.443106	0.0417323
526	Contig32165_1009	7_68.1	-	0.818999	0.818999	0.425711		0.216467	0.329666	0.21023		0.421599	0.802844	0.202232		0.192592	0.503605	0.190764	0.469942	0.310761		0.632492	0.266086	0.189759		0.355049	0.0305467		0.117946	0.371229	0.0723876
527	Contig40544_962	7_77.9	-	0.779196	0.55041	0.763831		0.336176	0.734028	0.951249		0.878219	0.329666	0.385814		0.664569	0.843871	0.677919	0.794889	1		0.241319	0.645155	0.956815		0.116368	0.138415		0.293397	0.82723	0.0171469
528	Contig6951_565	7_81.8	-	0.539617	0.456134	0.726752		0.0672797	0.401288	0.240959		0.508558	0.843868	0.508558		0.0914392	0.619986	0.960802	0.342928	0.555888		0.438737	0.221067	0.792431		0.381364	0.145076		0.33982	0.980202	0.0826904
529	Contig7673_156	7_83	7_78	0.655507	0.411183	0.111473		0.672127	0.59121	0.142412		0.480871	0.0657033	0.00474611		0.11939	0.729651	0.777789	0.862787	0.102274		1	0.204368	0.0185018		0.086197	0.00550376		0.672202	0.663771	0.16866
530	Contig40609_790	7_86.2	-	0.232446	0.508364	0.920507		0.451726	0.48086	0.463855		0.334228	0.625101	0.841819		0.82344	0.920514	0.625108	1	0.597655		0.0690705	0.367142	0.178508		0.442961	0.626673		0.485405	0.00411168	0.566832
531	Contig7300_375	7_86.9	-	0.923164	0.613817	0.513566		0.860868	0.771481	0.741368		0.852325	0.122124	0.190727		0.0854922	0.258119	0.498618	0.561486	0.068514		0.266048	0.438737	-		-	-		0.293397	0.684756	0.101106
532	Contig7192_660	7_88.1	-	0.240926	0.941792	0.860866		0.151084	0.67121	0.698427		0.271018	0.960802	0.887028		0.0228572	0.310908	0.279124	0.154155	0.32639		0.229885	0.333222	0.771167		0.0447126	0.158183		0.219009	0.367602	0.276723
533	Contig6827_439	7_94.3	-	0.878216	0.326363	0.645046		0.970453	0.852324	0.980202		0.763842	0.27906	0.827207		0.589965	0.561486	0.572707	0.810887	0.316892		0.632482	0.691583	0.616714		0.842611	0.672267		0.0504194	0.110229	0.0598071
534	Contig33565_116	-	1_15.5	0.138366	0.923164	0.980202		0.513597	0.645063	0.363674		0.595854	0.479278	0.479278		0.346231	0.756284	0.534359	0.0998181	0.534301		0.18203	0.148546	0.171358		0.53687	0.147342		0.0441652	0.10014	0.374863
535	Contig52065_552	-	1_15.5	0.353104	0.951249	0.677905		0.216467	0.185243	0.122124		0.802847	0.771492	0.904914		0.469923	0.658042	0.7488	0.0492347	0.664569		0.103108	0.159035	0.0335741		0.935569	0.82667		0.113542	0.561633	0.320483
536	Contig32930_51	-	1_15.5	0.613817	0.802834	0.83549		0.438516	0.332891	0.234002		0.382035	0.323258	0.326446		0.550436	0.802847	0.23407	0.323316	0.632365		0.11341	0.185596	0.238711		0.0847118	0.147489		0.248521	0.493883	0.113453
537	Contig7185_1727	-	1_16.8	0.200133	0.763831	0.657986		0.349651	0.37827	0.139785		0.810881	0.756276	0.843868		0.434212	0.895926	0.734037	0.0785248	0.584123		0.260904	0.0981957	0.0255658		0.976921	0.261846		0.101106	0.141586	0.503734
538	Contig6800_583	-	1_26	0.626138	0.539645	0.409274		0.129449	0.0530596	0.0897699		0.284642	0.960802	0.960802		0.748791	0.346369	0.54507	0.712471	0.545013		0.104102	0.0333199	-		-	-		0.45645	0.83552	0.141676
539	Contig50533_810	-	1_26	0.887024	0.802834	0.37085		0.0629254	0.118601	0.0846754		0.498601	0.534344	0.941793		0.852324	0.595876	0.748791	0.469942	0.878216		0.183804	0.0716201	0.0886109		0.720291	0.773291		0.443106	0.819028	0.07959
540	Contig9616_1251	-	1_26.7	0.632383	0.843866	0.545013		0.268347	0.356618	0.145342		0.827212	0.719585	0.941793		0.498618	0.68471	0.895927	0.174863	0.771481		0.333255	0.0559994	0.0493904		0.960727	0.479745		0.101194	0.567217	0.225536
541	Contig35607_579	-	1_27.3	0.729626	0.823434	0.862775		0.0545041	0.0594654	0.0529508		0.388204	0.459767	0.862782		0.625093	0.367025	0.752384	1	0.663681		0.0707162	0.0754656	0.266824		0.967228	0.95151		0.373046	0.887796	0.0651593
542	Contig37988_1146	-	1_27.9	0.941792	0.827201	0.887024		0.32323	0.0807084	0.0672797		0.301809	0.346258	0.397378		0.980202	0.0451727	0.990051	0.756284	0.719558		0.0936	0.0765672	0.460013		0.468603	0.570353		0.434461	0.990051	0.019898
543	Contig37988_393	-	1_27.9	0.632374	0.460678	0.36009		0.164862	0.0923581	0.115253		0.32013	0.87822	0.941793		0.756276	0.38211	0.589999	0.712471	0.539631		0.0850961	0.028114	-		-	-		0.456426	0.869514	0.107142
544	Contig41162_1527	-	1_28.4	0.353053	0.158479	0.0413357		0.0260487	0.0814864	0.0442348		0.417442	0.498601	0.810881		0.970453	0.493732	0.748791	0.691533	0.970453		0.108088	0.0297114	0.0146253		0.994724	0.994416		0.22327	0.460925	0.0657733
545	Contig31122_190	-	1_31.1	0.460858	0.539764	0.456335		0.932435	0.293326	0.5728		0.771524	0.82723	0.684756		0.243683	0.261021	0.756326	0.719639	0.852336		0.390136	0.794945	0.404744		0.869184	0.786903		0.980203	0.26646	0.413851
546	Contig35148_379	-	1_33.2	0.869497	0.810874	0.818996		0.493681	0.37827	0.447255		0.56146	0.941793	0.980202		0.691513	0.748795	0.869501	0.465325	0.852321		0.425962	0.183804	0.0424894		0.384043	0.112872		0.178577	0.601908	0.0603781
547	Contig33595_554	-	1_38.1	0.208294	0.672114	0.841811		0.140611	0.247565	1		0.533485	0.791791	0.324191		0.518165	0.82345	0.472256	0.121711	0.841811		0.106385	1	0.193733		0.0686086	0.729469		0.699284	0.150144	0.639968
548	Contig9361_491	-	1_38.2	0.347438	0.862792	0.578753		0.138116	0.0333403	0.0540197		1	0.269762	0.194938		0.887787	0.44405	0.28378	0.451858	0.347438		0.0852035	0.0226908	0.135179		0.880345	0.379229		0.920539	0.277875	0.0623653
549	Contig38669_564	-	1_38.8	0.153932	0.756264	0.589943		0.37827	0.356592	0.131901		0.763842	0.270986	0.0747843		0.726762	0.878221	0.951249	0.332975	0.451653		0.183804	0.0181067	0.0573834		0.54991	0.502078		0.0859138	0.970453	0.0150586
550	Contig7723_139	-	1_38.8	0.300736	0.887768	0.485249		0.52318	0.764692	0.394572		0.378907	0.604289	0.129533		0.131982	0.618006	0.647603	0.0469829	0.494277		0.0308915	0.561012	0.137742		0.0180015	0.376225		1	0.193712	0.578811
551	Contig11306_207	-	1_39	0.513712	0.18368	0.097135		0.561571	0.204479	0.266011		0.32038	0.356873	0.60789		0.104976	0.382331	0.698495	0.397661	0.409438		0.154825	0.0624609	-		-	-		0.658189	0.602034	0.0579513
552	Contig31463_331	-	1_39.8	0.617968	1	0.752366		1	0.229286	0.92051		0.920511	0.0591398	0.572664		0.112206	0.708953	0.115064	0.0521001	0.126256		0.887793	0.198942	0.0121902		0.407836	0.761826		0.0510842	0.719123	0.0741615
553	Contig49750_1137	-	1_40	0.236232	0.810874	0.818996		0.405261	0.342846	0.206138		0.860869	0.382035	0.240992		0.595843	0.843871	0.990051	0.332975	0.46985		0.194824	0.0603398	0.0972957		0.688218	0.418952		0.0689803	0.595975	0.0208468
554	Contig45746_246	-	1_40.3	0.617968	1	0.752366		1	0.229286	0.92051		0.920511	0.0591398	0.572664		0.112206	0.708953	0.115064	0.0521001	0.126256		0.887793	0.198942	0.0121902		0.407836	0.761826		0.0510842	0.719123	0.0741615
555	Contig12252_491	-	1_40.3	0.132775	0.597655	0.887768		0.200062	0.339388	0.92051		0.307568	0.841819	0.319323		0.578709	0.887778	0.523201	0.177541	1		0.269804	0.597758	0.0947359		0.083008	0.65199		0.300976	0.104474	0.26036
556	Contig41010_370	-	1_40.3	0.960802	0.233936	0.220628		0.41742	0.567036	0.298835		0.960802	0.632392	0.852325		0.393461	0.726777	0.932432	0.225147	0.951249		0.508715	0.085872	0.0125066		0.852485	0.380983		0.038336	0.182073	0.206559
557	Contig49757_111	-	1_40.3	0.960802	0.233936	0.220628		0.41742	0.567036	0.298835		0.960802	0.632392	0.852325		0.393461	0.726777	0.932432	0.225147	0.951249		0.508715	0.085872	0.0125066		0.852485	0.380983		0.038336	0.182073	0.206559
558	Contig12252_359	-	1_40.3	0.104627	0.819001	0.835493		0.48886	0.236366	0.255575		0.960802	0.2208	0.255608		0.843869	0.584206	0.550491	0.590023	0.320073		0.088415	0.0369183	0.102848		0.780672	0.692186		0.148634	0.734091	0.0811672
559	Contig9597_738	-	1_40.7	0.841811	0.555199	0.285649		0.414661	0.647589	0.513234		0.719066	0.0641796	0.764696		0.0847876	0.672146	0.22463	0.0349902	0.123904		1	0.205751	0.00248718		0.244406	0.961783		0.124208	1	0.0988923
560	Contig9597_1252	-	1_40.7	0.132775	0.597655	0.887768		0.200062	0.339388	0.92051		0.307568	0.841819	0.319323		0.578709	0.887778	0.523201	0.177541	1		0.269804	0.597758	0.0947359		0.083008	0.65199		0.300976	0.104474	0.26036
561	Contig9597_165	-	1_40.7	0.132775	0.597655	0.887768		0.200062	0.339388	0.92051		0.307568	0.841819	0.319323		0.578709	0.887778	0.523201	0.177541	1		0.269804	0.597758	0.0947359		0.083008	0.65199		0.300976	0.104474	0.26036
562	Contig9597_606	-	1_40.7	0.132775	0.597655	0.887768		0.200062	0.339388	0.92051		0.307568	0.841819	0.319323		0.578709	0.887778	0.523201	0.177541	1		0.269804	0.597758	0.0947359		0.083008	0.65199		0.300976	0.104474	0.26036
563	Contig18648_66	-	1_40.8	0.719056	0.597663	0.334196		0.555226	0.533485	0.639891		0.823447	0.0619855	0.680854		0.0818127	0.647617	0.247623	0.0248038	0.114288		0.84185	0.267898	0.003859		0.243191	0.974175		0.111115	0.887798	0.0881856
564	Contig7355_127	-	1_40.9	0.651491	0.36009	0.268284		0.539659	0.138475	0.231763		0.48886	0.339549	0.595865		0.122124	0.371002	0.677926	0.479333	0.374542		0.127339	0.0533692	-		-	-		0.843888	0.584299	0.0781262
565	Contig36229_351	-	1_41.3	0.617968	1	0.752366		1	0.229286	0.92051		0.920511	0.0591398	0.572664		0.112206	0.708953	0.115064	0.0521001	0.126256		0.887793	0.198942	0.0121902		0.407836	0.761826		0.0510842	0.719123	0.0741615
566	Contig31318_1595	-	1_43.6	0.0956557	0.369893	0.378878		0.283626	0.0567812	0.428922		1	0.240757	0.764701		0.161975	0.262073	0.397862	0.0429031	0.0974179		0.253084	0.920526	0.0742261		0.258458	0.513415		0.920528	0.247816	0.211448
567	Contig52453_587	-	1_47.2	0.823434	0.355555	0.179792		0.719061	0.752374	0.447794		0.791791	0.6637	0.52319		0.106806	0.555245	0.591226	0.0396098	0.518145		0.109031	0.823474	0.130546		0.0617033	0.330025		0.107066	0.6556	0.407964
568	Contig6751_1952	-	1_48.3	0.818996	0.794875	0.771474		0.787001	0.367269	0.397355		0.0969065	0.100709	0.827207		0.0594216	0.385863	0.216502	0.0506261	0.0711894		0.932435	0.835514	0.492136		0.972359	0.784507		0.0936424	0.204562	0.165263
569	Contig40978_317	-	1_48.4	0.923165	0.835492	0.878217		0.887027	0.320101	0.367294		0.469923	0.810884	0.619976		0.218588	0.843873	0.421621	0.513661	0.677898		0.255861	0.0945013	0.0966171		0.769357	0.832352		0.346551	0.114549	0.712516
570	Contig40556_1372	-	1_48.9	0.529053	0.60177	0.771478		0.913993	0.651507	0.69152		0.508574	0.236366	0.82721		0.8695	0.409365	0.513644	0.651533	0.748778		0.250956	0.802871	0.282522		0.48215	0.83306		0.330005	0.479495	0.326788
571	Contig49806_4757	-	1_49.4	0.283573	0.777773	0.528263		0.397819	0.647589	0.604281		0.358402	0.319323	0.110168		0.182225	0.841825	0.639898	0.148993	0.841811		0.00333389	0.180059	0.418793		0.0201368	0.34908		0.305474	0.689932	0.791832
572	Contig49806_6835	-	1_49.4	0.2601	0.113561	0.058397		0.806911	0.0319412	0.00649993		0.0951188	0.0298883	0.00467341		0.414661	0.472268	0.920513	0.425318	0.841811		0.887793	0.699277	0.551858		0.128461	0.115669		0.156043	0.0046707	0.258517
573	Contig10779_345	-	1_58.6	0.862775	0.443891	0.173969		0.663693	0.421694	0.617983		0.309873	0.920511	0.165164		0.0968477	0.841825	0.611065	0.0357856	0.421669		0.0690705	0.513346	0.556843		0.0981715	0.961099		0.154048	0.421852	0.591309
574	Contig49916_445	-	1_60.3	0.488792	0.287289	0.212185		0.869499	0.346231	0.32323		0.214367	0.0198576	0.025828		0.270954	0.651524	0.126972	0.409342	0.46985		0.518868	0.819025	0.449104		0.740152	0.255125		0.960803	0.651598	0.960803
575	Contig12354_666	-	1_69.1	0.698415	0.638682	0.705393		0.572695	0.658009	0.442884		0.567062	0.465306	0.651516		0.539659	0.0541446	0.529113	0.0933607	0.638682		0.556072	0.638797	0.864763		0.93993	0.699668		0.35	0.234447	0.290579
576	Contig42863_341	-	1_73.7	0.503658	0.413489	0.314065		0.62005	0.37114	0.513747		0.141543	0.160492	0.042897		0.498745	0.595988	0.154445	0.109219	0.484148		0.508899	0.638888	0.864244		0.952134	0.674354		0.970454	0.290899	0.550756
577	Contig51099_472	-	1_73.8	0.802834	0.941792	0.904911		0.584146	0.852324	0.677905		0.117498	0.6387	0.474568		0.545013	0.658025	0.895925	0.113126	0.843863		0.0972585	0.0597689	0.684443		0.731396	0.960809		0.684756	0.13888	0.460925
578	Contig31241_152	-	1_85.5	0.584135	0.555901	0.298806		0.601791	0.460716	0.508558		0.28741	0.26062	0.0410574		0.35313	0.161807	0.227353	0.130783	0.220661		0.223229	0.980202	0.726658		0.699807	0.928254		0.860884	0.333222	0.626252
579	Contig6707_807	-	1_95.7	0.138793	0.699205	0.425253		0.841816	0.239043	0.752374		0.639891	0.572664	0.823443		0.699216	0.887778	0.0998881	0.148042	0.513214		0.862806	0.566821	0.382891		0.364304	0.573477		0.455857	0.421852	0.432741
580	Contig6725_106	-	1_120.3	0.0927756	0.617968	0.672114		0.411209	0.177477	0.476514		0.806914	0.699221	0.791791		0.841816	0.0771156	0.285719	0.190961	0.407774		0.118148	0.887793	0.371123		0.627475	0.671201		0.50851	0.555327	0.204392
581	Contig44246_251	-	2_81.9	0.0613156	0.425842	0.529144		0.0156885	0.0542465	0.097135		0.393661	0.397552	0.343075		0.336378	0.11125	0.658068	0.405506	0.671241		0.0705184	0.114779	0.0286529		0.851377	0.368063		0.712558	0.148869	0.561699
582	Contig6650_1136	-	2_68.4	0.887776	0.920513	0.647603		0.618014	0.459804	0.440141		0.823457	0.44398	0.367057		0.597704	0.92052	0.79181	1	0.920513		0.740787	0.740787	0.885957		0.471397	0.51475		0.175487	0.014467	0.489923
583	Contig7464_1031	-	2_68.2	0.27948	0.391335	0.0408898		0.82344	0.0499846	0.007177		0.145186	0.00187655	9.08694e-05		0.498919	0.841825	0.296392	0.148993	0.159825		0.264073	0.0596799	0.379291		0.0630989	0.0120194		0.00520089	0.0597035	0.0260414
584	Contig8804_142	-	2_68.2	0.27948	0.391335	0.0408898		0.82344	0.0499846	0.007177		0.145186	0.00187655	9.08694e-05		0.498919	0.841825	0.296392	0.148993	0.159825		0.264073	0.0596799	0.379291		0.0630989	0.0120194		0.00520089	0.0597035	0.0260414
585	Contig41284_1122	-	2_65.5	0.0998025	0.285649	0.0228804		0.764692	0.0529508	0.00438789		0.0173588	0.0012	6.41148e-06		0.617983	0.862787	0.12018	0.155851	0.127051		0.305453	0.0516516	0.889709		0.349107	0.130294		0.0930745	0.027517	0.224827
586	Contig31441_1105	-	2_65.5	0.0998025	0.285649	0.0228804		0.764692	0.0529508	0.00438789		0.0173588	0.0012	6.41148e-06		0.617983	0.862787	0.12018	0.155851	0.127051		0.305453	0.0516516	0.889709		0.349107	0.130294		0.0930745	0.027517	0.224827
587	Contig6478_1313	-	2_61.4	0.712437	0.595822	0.810874		0.25802	0.460697	0.589965		0.229512	0.493698	0.741372		0.11193	0.852328	0.0198785	0.129487	0.233936		0.794911	0.45638	0.970708		0.324328	0.384043		0.00179582	0.00191152	0.0528656
588	Contig36905_912	-	2_61.2	0.156949	0.39731	0.60176		0.651499	0.904912	0.932432		0.0839014	0.401311	0.607789		0.741368	0.869502	0.389654	0.970453	0.763831		0.508715	0.878229	-		-	-		0.148589	0.518886	0.869513
589	Contig42930_122	-	2_57.2	0.44343	0.161126	0.138142		0.698614	0.573064	0.269306		0.887055	0.691725	0.509065		0.524328	0.904934	0.596221	0.230646	0.843913		0.72699	0.860928	-		-	-		0.614269	0.691792	0.914014
590	Contig49851_153	-	2_56.5	0.625079	0.407774	0.467991		0.463855	0.136219	0.425279		0.342032	0.0939712	0.277515		0.468013	1	0.566743	0.489784	0.508364		0.647663	0.533581	0.018449		0.0242593	0.00648263		0.468154	0.806952	0.632476
591	Contig35510_298	-	2_56	0.0404059	0.10689	0.0187027		0.54513	0.218846	0.0282936		0.430153	0.349905	0.0428634		0.843876	0.734074	0.63246	0.835511	0.748809		0.465561	0.290654	0.237046		0.676651	0.709638		0.182347	0.00329875	0.819045
592	Contig31128_1173	-	2_56	0.132132	0.196564	0.0934377		0.360305	0.0637707	0.0290744		0.980202	0.878228	0.443058		0.904917	0.438737	0.741412	0.626229	0.835505		0.266204	0.405616	0.128349		0.455208	0.144569		0.0231815	0.000388121	0.470174
593	Contig9407_104	-	2_55.6	0.0684243	0.0842592	0.0195351		0.708941	0.404447	0.0818127		0.093993	0.0207853	0.00901181		0.887772	0.777793	1	0.237441	0.528273		0.115255	0.027047	0.287989		0.381395	0.584824		0.234336	0.00377147	0.597767
594	Contig32138_1270	-	2_55.6	0.029876	0.0412998	0.0672786		1	0.138441	0.105985		0.174541	0.00534377	0.0124365		0.632561	0.51351	0.632582	0.11008	0.401396		0.0998771	0.190244	0.592601		0.289273	0.318791		0.000855739	0.00273561	0.180487
595	Contig10609_67	-	2_55.6	0.131153	0.111515	0.0297064		0.841822	0.0428653	0.0127869		0.27957	0.00102983	0.000312116		0.273552	0.344754	0.1407	0.128812	0.0343546		0.175435	0.0633075	0.32543		0.0350857	0.0443812		0.00237159	0.0106826	0.0729086
596	Contig53227_286	-	2_55.6	0.163162	0.263054	0.161586		0.425732	0.578385	0.146719		0.503555	0.567049	0.145342		0.878218	0.125789	0.370949	0.469942	0.671189		0.572814	0.290506	0.0395377		0.966905	0.712376		0.214749	0.00139995	0.524039
597	Contig11624_623	-	2_53.9	0.139678	0.41813	0.0382015		0.777781	0.0535663	0.00466712		0.0121766	0.00139891	8.38595e-06		0.719061	0.887778	0.19094	0.230938	0.151782		0.269804	0.0516516	0.841246		0.471696	0.194261		0.0976974	0.0241143	0.226378
598	Contig33659_857	-	2_53.1	0.196306	0.21016	0.0931793		0.960802	0.787005	0.474568		0.705411	0.589988	0.48886		0.360141	0.127049	0.139897	0.518765	0.083031		0.460925	0.980202	-		-	-		0.275736	0.279752	0.740781
599	Contig6590_217	-	2_53.1	0.252821	0.467991	0.200022		1	0.145164	0.0463917		0.0369794	0.00601962	0.000196619		0.566726	0.436352	0.689874	0.303061	0.699205		0.183661	0.123409	0.491748		0.987252	0.411626		0.0482396	0.0210371	0.189878
600	Contig10028_215	-	2_48.8	0.878217	0.356567	0.589954		0.895924	0.179919	0.374591		0.887028	0.253089	0.518733		0.595843	0.234105	0.87822	0.619986	0.895923		0.895932	0.970453	0.820288		0.360054	0.547168		0.0230997	9.39709e-05	0.287715
601	Contig7147_1294	-	2_48.3	0.0417576	0.198227	0.186982		0.154041	0.332919	0.255542		0.346285	0.607799	0.691526		0.0733657	0.0624608	0.273715	0.00516559	0.00993955		0.0758804	0.113453	0.311611		0.150845	0.665677		0.000563087	2.9408e-05	0.159035
602	Contig36156_671	-	2_47.3	0.671218	0.479296	0.779209		0.95125	0.54507	0.734048		0.763858	0.216611	0.88703		0.913994	0.241167	0.529144	0.779223	0.932432		0.913998	0.970453	-		-	-		0.101149	0.00337242	0.258447
603	Contig40697_639	-	2_47.3	0.353053	0.20607	0.0837981		0.726762	0.0754698	0.0398503		0.301809	0.0376749	0.11637		0.664569	0.188955	0.664584	0.484072	0.895922		0.539797	0.756316	0.105769		0.464404	0.405352		0.00102708	0.000697559	0.638797
604	Contig41365_459	-	2_46.8	0.178108	0.0959078	0.0296986		0.741372	0.0623598	0.0345996		0.336231	0.057809	0.100745		0.572695	0.284674	0.771492	0.23414	0.860866		0.613957	0.787039	0.14356		0.584207	0.441976		0.00276712	0.000411791	0.741428
605	Contig39795_54	-	2_46.8	0.405239	0.227216	0.112979		0.771485	0.0588893	0.0459778		0.323286	0.088912	0.166507		0.67121	0.241095	0.684695	0.413417	0.887025		0.684756	0.835516	0.151981		0.465101	0.408199		0.00112606	0.00064748	0.802874
606	Contig45159_223	-	2_46.8	0.320017	0.281714	0.122015		0.53433	0.208156	0.0914392		0.802842	0.69152	0.572695		0.287349	0.0478204	0.178216	0.539687	0.55041		0.748829	0.671282	0.0254892		0.678412	0.73297		0.00595365	0.000531992	0.613957
607	Contig50238_784	-	2_46.8	0.494288	0.385041	0.169488		0.260155	0.0079777	0.00589601		0.176355	0.0278212	0.00320658		0.719066	0.421748	0.862787	0.30084	0.791783		0.184905	0.239274	0.836651		0.544425	0.0995337		0.00116783	0.0508149	0.0332515
608	Contig50674_187	-	2_46.8	0.611034	0.41813	0.209713		0.394572	0.0140566	0.0124284		0.227727	0.0290683	0.00481997		0.708936	0.401148	0.823447	0.36413	0.823434		0.269804	0.324352	0.980943		0.553491	0.103615		0.0014669	0.0399932	0.0382296
609	Contig43855_286	-	2_46.8	0.597655	0.572638	0.298519		0.625093	0.0323005	0.0229084		0.185905	0.0123072	0.00191447		0.740718	0.329191	0.920513	0.36413	0.806904		0.146328	0.162184	0.997624		0.51307	0.111417		0.00154863	0.0490747	0.0184695
610	Contig38114_439	-	2_46.8	0.729626	0.752366	0.451702		0.86278	0.0793831	0.0474669		0.256484	0.0233036	0.00419573		0.549628	0.212684	0.920513	0.407842	0.920507		0.235945	0.256667	0.802912		0.708878	0.192027		0.00185042	0.0279766	0.0281317
611	Contig40783_1050	-	2_46.8	0.428884	0.617968	0.251041		1	0.0784415	0.0474669		0.249333	0.0243519	0.00419573		0.92051	0.388234	0.485294	0.296409	0.41813		0.350238	0.29437	0.805582		0.765094	0.191505		0.00807201	0.0208095	0.0471497
612	Contig40783_1496	-	2_46.8	0.339372	0.5787	0.209732		0.862782	0.054209	0.0278054		0.200103	0.0235759	0.00289739		1	0.404489	0.518196	0.245909	0.397806		0.253084	0.218747	0.93764		0.758137	0.186002		0.00684454	0.0264936	0.0416292
613	Contig40783_419	-	2_46.8	0.329142	0.544144	0.190898		0.862784	0.0564726	0.0325151		0.189693	0.0191676	0.00238405		1	0.404489	0.518196	0.245909	0.401106		0.253084	0.218747	0.93764		0.758137	0.186002		0.00684454	0.0264936	0.0416292
614	Contig6694_299	-	2_46.8	0.428884	0.617968	0.251041		1	0.0784415	0.0474669		0.249333	0.0243519	0.00419573		0.92051	0.388234	0.485294	0.296409	0.41813		0.350238	0.29437	0.805582		0.765094	0.191505		0.00807201	0.0208095	0.0471497
615	Contig7425_382	-	2_46.8	0.68985	0.560897	0.0991951		0.252858	0.190898	0.0347427		0.364099	0.205552	0.0770728		0.841816	0.0928828	0.148971	0.440127	0.33418		0.133052	0.0659024	0.0753708		0.356637	0.216864		0.003391	0.0959348	0.212864
616	Contig31619_496	-	2_46.8	0.841811	0.777773	0.617968		1	0.0905975	0.0873762		0.3556	0.0312515	0.0110645		0.82344	0.436352	0.920513	0.281607	0.806904		0.215757	0.324352	0.605892		0.804406	0.20393		0.00600647	0.017218	0.0522719
617	Contig40783_488	-	2_46.8	0.355555	0.538742	0.0601239		0.617983	0.0239384	0.00303818		0.10815	0.00365464	6.60583e-05		0.498919	1	0.296392	0.218569	0.175115		0.232694	0.0593342	0.349355		0.168414	0.0394589		0.00558866	0.0522719	0.0263297
618	Contig41237_142	-	2_46.8	0.294147	0.584875	0.0968057		0.604281	0.544144	0.0789108		0.0395736	0.0514639	0.00969243		0.59121	0.0697288	0.166265	0.451763	0.344642		0.0674663	0.0166559	0.309455		0.786748	0.72041		0.0786931	0.0519722	0.639968
619	Contig8020_440	-	2_46.8	0.167986	0.128058	0.032926		0.741368	0.0438167	0.0154101		0.198297	0.0155727	0.020616		0.523859	0.651524	0.869501	0.474605	0.719558		0.584271	0.489011	0.487727		0.235628	0.212354		0.00243362	0.00148972	0.802871
620	Contig15930_353	-	2_46.8	0.167986	0.128058	0.032926		0.741368	0.0438167	0.0154101		0.198297	0.0155727	0.020616		0.523859	0.651524	0.869501	0.474605	0.719558		0.584271	0.489011	0.487727		0.235628	0.212354		0.00243362	0.00148972	0.802871
621	Contig41628_54	-	2_46.8	0.143832	0.0986828	0.0293957		0.734028	0.0468301	0.0288936		0.442884	0.119788	0.124505		0.601781	0.339577	0.691526	0.287442	0.878216		0.878229	0.763879	0.113098		0.598098	0.430417		0.00288623	0.000353665	0.913998
622	Contig50238_322	-	2_46.8	0.651491	0.46525	0.336149		0.613847	0.268347	0.138475		0.607799	0.607799	0.810884		0.281806	0.0224998	0.0951338	0.6646	0.281744		0.607902	0.726823	0.0356502		0.703175	0.795448		0.00191754	0.00103098	0.524057
623	Contig8020_684	-	2_46.8	0.148076	0.0879223	0.0241159		0.626138	0.0571966	0.0278243		0.370924	0.0577766	0.0978431		0.584146	0.276406	0.741377	0.287442	0.878216		0.698488	0.779238	0.106725		0.583331	0.437797		0.00268604	0.000395826	0.763884
624	Contig41628_421	-	2_46.8	0.245713	0.192556	0.0679263		0.86087	0.10172	0.0399067		0.32016	0.0770351	0.0741414		0.651516	0.434319	0.719591	0.469981	0.802839		0.852342	0.691591	0.476161		0.407791	0.363855		0.0027179	0.000682356	0.895933
625	Contig20885_164	-	2_46.8	0.107806	0.0942241	0.0263669		0.401407	0.0350392	0.0124055		0.38594	0.0584983	0.0899203		0.734048	0.255749	0.802856	0.385966	0.960802		0.771533	0.734097	0.0498618		0.532592	0.446864		0.00309922	0.000352983	0.878234
626	Contig43565_523	-	2_46.8	0.19437	0.250498	0.0896292		0.779202	0.0871501	0.0326665		0.125714	0.0226436	0.0230729		0.835493	0.465325	0.904913	0.95125	1		0.748829	0.691583	0.549635		0.492136	0.516077		0.0112037	0.00031335	0.90492
627	Contig15930_416	-	2_46.8	0.17299	0.137068	0.0362217		0.741372	0.0446862	0.0145887		0.192628	0.013813	0.0208316		0.523859	0.651524	0.869501	0.474605	0.726757		0.584271	0.489011	0.487727		0.235628	0.212354		0.00243362	0.00148972	0.802871
628	contig12121_197	-	2_46.8	0.303026	0.468025	0.156816		0.887778	0.0536253	0.0321705		0.16523	0.0144869	0.00280616		1	0.41473	0.572691	0.221626	0.394586		0.253084	0.218747	0.93764		0.785642	0.162264		0.00684454	0.0264936	0.0416292
629	Contig31784_820	-	2_46.3	0.158479	0.169626	0.0490518		0.719569	0.0481852	0.0339253		0.227284	0.0369683	0.0706101		0.698421	0.447316	0.852327	0.684695	1		0.869511	0.835514	0.640376		0.676752	0.470011		0.00247765	0.00147654	0.802871
630	Contig31784_1804	-	2_46.3	0.18157	0.167986	0.0417301		0.712448	0.0455137	0.0362482		0.456191	0.141181	0.157057		0.550436	0.326503	0.771488	0.339577	0.904911		0.895932	0.810906	0.18938		0.702542	0.373066		0.00293861	0.00103619	0.82723
631	Contig42773_97	-	2_46.2	0.421513	0.474514	0.292976		0.561447	0.465268	0.238617		0.326446	0.276342	0.508558		0.188845	0.0388175	0.164899	0.835499	0.401244		0.726817	0.787035	0.418742		0.594818	0.945492		0.028114	0.000487606	0.70547
632	Contig32109_1078	-	2_43.7	0.153932	0.200133	0.0783521		0.613837	0.137105	0.0450833		0.196377	0.0530281	0.0130464		0.960802	0.719585	0.990051	0.447316	0.869497		0.503714	0.698488	0.873585		0.596307	0.642717		0.0598071	4.63954e-06	0.852342
633	Contig43732_192	-	2_42.7	0.342081	0.566762	0.237462		0.378984	0.0515646	0.0120394		0.052183	0.0195408	0.00152665		0.689899	0.376005	0.887789	0.256624	0.76471		0.46404	0.279797	0.364275		0.777569	0.620404		0.0224262	0.0449081	0.169896
634	Contig49914_410	-	2_42.7	0.572658	0.456134	0.40923		0.941793	0.270954	0.513597		0.719574	0.298865	0.187053		0.367269	0.0430805	0.281837	0.941793	0.290118		0.819025	0.951251	0.0873353		0.637246	0.555159		0.110229	7.74019e-05	0.105062
635	Contig45252_163	-	2_42.6	0.887024	0.852321	0.990051		0.684675	0.895924	0.904912		0.980202	0.684681	0.895924		0.684675	0.179993	0.589988	0.595876	0.895922		0.960803	0.951251	-		-	-		0.114549	1.31954e-06	0.503734
636	Contig51568_243	-	2_41.7	0.255446	0.179813	0.0646911		0.550436	0.0871501	0.0270487		0.493698	0.243357	0.236332		0.651499	0.281869	0.638709	0.638718	0.895922		0.645155	0.794911	0.0709699		0.454753	0.406366		0.00310164	3.58694e-05	0.990051
637	Contig13969_431	-	2_41.7	0.555888	0.290118	0.518672		0.802839	0.47455	0.626138		0.658009	0.194475	0.255542		0.363674	0.068028	0.518733	0.60781	0.632365		0.960803	0.835514	0.215563		0.743118	0.975183		0.145747	3.19375e-05	0.178577
638	Contig18284_105	-	2_39.5	0.0305519	0.0783855	0.0761628		0.222892	0.250595	0.508558		0.0693061	0.0426443	0.425775		0.370899	0.188955	0.539673	0.00263038	0.0529666		0.0253352	0.0397761	0.191858		0.343695	0.532059		0.00259131	6.01611e-05	0.835516
639	Contig52581_146	-	2_36.3	0.342794	0.529039	0.456134		0.360115	0.508542	0.589965		0.56146	0.336204	0.645071		0.104627	0.268412	0.555941	0.00642361	0.0437601		0.0875312	0.129773	0.021365		0.045343	0.142702		0.00670309	4.11551e-06	0.443106
640	Contig35935_198	-	2_32.8	0.245648	0.284488	0.116262		0.561447	0.079938	0.0332898		0.626148	0.216467	0.13322		0.578385	0.488878	0.869501	0.378345	0.895922		0.684748	0.941795	0.105241		0.705993	0.576661		0.00342484	8.93282e-05	0.763884
641	Contig48400_113	-	2_31.6	0.843863	0.677891	0.941792		0.651499	1	0.923165		0.8695	0.298865	1		0.895924	0.438579	0.567062	0.397426	0.632365		0.913998	0.869511	-		-	-		0.218967	7.27457e-06	0.518886
642	Contig50462_156	-	2_29.6	0.712437	0.518672	0.284488		0.712448	0.130631	0.113014		0.651507	0.185243	0.181676		0.810879	0.493732	0.82721	0.2364	0.895922		0.664651	0.941795	0.149643		0.724843	0.508393		0.00558602	4.23587e-05	0.970453
643	Contig31623_377	-	2_28.9	0.595832	0.794877	0.397332		0.469904	0.488843	0.425753		0.86087	0.771488	0.385838		0.860869	0.260688	0.741382	0.158701	0.417399		0.382302	0.405533	0.48384		0.0501117	0.00653881		0.208619	1.06635e-05	0.0843287
644	Contig31623_654	-	2_28.9	0.595832	0.794877	0.397332		0.469904	0.488843	0.425753		0.86087	0.771488	0.385838		0.860869	0.260688	0.741382	0.158701	0.417399		0.382302	0.405533	0.48384		0.0501117	0.00653881		0.208619	1.06635e-05	0.0843287
645	Contig31623_1910	-	2_28.9	0.584123	0.810874	0.40923		0.421555	0.53433	0.438516		0.895924	0.779205	0.405284		0.852324	0.245814	0.734037	0.151159	0.421513		0.470084	0.44747	0.479985		0.0520787	0.00657159		0.22327	7.27457e-06	0.0826904
646	Contig31539_179	-	2_26.2	0.436301	0.388176	0.100435		0.597679	0.204168	0.0330486		0.0514834	0.0752825	0.00399209		0.862782	0.806925	1	0.289964	0.777777		0.777824	0.485392	0.653111		0.582756	0.220979		0.0357583	0.00649945	0.729702
647	Contig40767_698	-	2_22.7	0.539617	0.810874	0.794875		0.405261	0.904912	0.980202		0.802842	0.835495	0.802842		0.860868	0.438579	0.741377	0.374641	0.657986		0.451902	0.827228	0.773832		0.799595	0.210662		0.00392164	0.00174845	0.19112
648	Contig40560_438	-	2_21.4	0.459743	0.27548	0.101671		0.632397	0.159889	0.0696867		1	0.480883	0.0554989		0.708941	0.76471	0.560942	0.459804	0.764688		0.355769	0.533593	0.313708		0.370914	0.225188		0.0511073	0.0106703	0.752434
649	Contig38823_192	-	2_20.6	0.18157	0.42991	0.149518		0.32323	0.763838	0.503539		0.529083	0.932432	0.626148		0.810879	0.980202	0.705411	0.0706792	0.493648		0.0657341	0.025814	0.156688		0.460704	0.445749		0.00538642	0.0069525	0.198687
650	Contig43816_303	-	2_19.6	0.263248	0.555968	0.227389		0.142748	0.417557	0.174941		0.329843	0.198523	0.0602289		0.645116	0.86951	0.95125	0.00780128	0.317065		0.0328307	0.0385092	0.0514832		0.546348	0.0197619		0.0322554	2.29229e-05	0.208842
651	Contig10167_787	-	2_12	0.484109	0.63243	0.456271		0.493786	0.980202	0.726794		0.443035	0.236583	0.0953286		0.990051	0.37114	0.741406	0.194782	0.561514		0.698542	0.914002	0.856287		0.121602	0.0388324		0.0262945	0.000193659	0.452101
652	Contig40560_1425	-	2_11.9	0.556172	0.513903	0.572922		0.960804	0.904925	0.787067		0.794945	0.980203	0.869525		0.941798	0.951253	0.443342	0.401899	0.508855		0.205408	0.285656	0.891188		0.480465	0.342837		0.0475608	0.0127289	0.678183
653	Contig45165_199	-	2_1	0.447236	0.869498	0.613827		0.923166	0.819003	0.632392		0.493715	0.26062	0.16977		0.932432	0.253158	0.960802	0.2083	0.534315		0.474766	0.741422	0.479505		0.588017	0.125118		0.0459026	0.000778158	0.114593
654	Contig37979_1194	-	3_53.1	0.468126	0.472344	0.538854		0.708995	0.414805	0.618065		0.476665	0.056692	0.123461		0.561023	0.136559	0.764754	0.310122	0.823471		0.216045	0.161444	0.702291		0.439763	0.875897		0.777882	0.823519	0.10286
655	Contig17494_1000	-	3_45.3	0.225183	0.81901	0.52392		0.196564	0.923168	0.638746		0.63245	0.430106	0.810897		0.0970953	0.293291	0.802862	0.126032	0.363779		0.638852	0.293587	0.810422		0.31632	0.793422		0.620147	0.386259	0.524153
656	Contig10054_1009	-	3_40.3	0.887024	0.843863	0.493648		0.268315	0.869499	0.284548		0.484037	0.523874	0.741372		0.960802	0.810887	0.705411	0.192665	0.539617		0.895932	0.684748	0.480465		0.814566	0.965099		0.5901	0.212671	0.980202
657	Contig10054_715	-	3_40.3	0.980202	0.852321	0.607758		0.133183	0.734028	0.126897		0.503555	0.484037	0.645071		0.787001	0.819008	0.356645	0.0998181	0.336123		0.92317	0.712509	0.525713		0.48384	0.879238		0.305106	0.243722	0.835516
658	Contig35705_472	-	3_39.3	0.802834	0.990051	0.323174		0.584146	0.904912	0.401288		0.787005	0.734033	0.493698		0.860868	0.545055	0.336231	0.539687	0.712437		0.941795	0.60789	0.430633		0.730446	0.385583		0.572829	0.287715	0.932435
659	Contig35457_1819	-	3_39.3	0.904912	0.238584	0.555901		0.425753	0.474568	0.970453		0.18709	0.0144711	0.18709		0.32323	0.401358	0.0623929	0.202269	0.139748		0.60789	0.651588	0.97096		0.0465141	0.0158593		0.852344	0.187491	0.189318
660	Contig7179_155	-	3_39.3	0.869497	0.220628	0.539617		0.393461	0.47455	0.970453		0.176457	0.0123385	0.151084		0.32323	0.401358	0.0623929	0.202269	0.137033		0.60789	0.651588	0.97096		0.0465141	0.0158593		0.835516	0.198687	0.183847
661	Contig35457_1002	-	3_39.3	0.726752	0.240894	0.316892		0.484019	0.389606	0.960802		0.216467	0.0246415	0.200237		0.438516	0.326503	0.206209	0.279124	0.214265		0.595962	0.677981	0.956629		0.0948461	0.0359545		0.771524	0.162096	0.302135
662	Contig36358_326	-	3_39.1	0.139713	0.684661	0.951249		0.460697	0.748782	0.860868		0.734033	0.27906	0.382035		0.913992	0.534374	0.913993	0.284642	0.860865		0.0538406	0.138837	0.788439		0.902759	0.559898		0.726823	0.36398	0.421814
663	Contig35270_621	-	3_38.2	0.60176	0.208088	0.183345		0.741368	0.332891	0.734028		0.378294	0.00208822	0.0265675		0.374566	0.0915477	0.124543	0.121026	0.054995		0.409515	0.484208	0.848487		0.021884	0.0015648		0.92317	0.0504194	0.214749
664	Contig33677_1214	-	3_32.1	0.980202	0.860865	0.632365		0.401288	0.677905	0.438516		0.794883	0.479278	0.819003		0.183415	0.539687	0.980202	0.192665	0.378222		0.92317	0.60789	0.390433		0.646779	0.557106		0.719633	0.227658	0.895933
665	Contig37366_364	-	3_28.7	0.46525	0.852322	0.913992		0.0491409	0.27365	0.493698		0.360167	0.465306	0.923166		0.479278	0.860873	0.19645	0.157171	0.336149		0.671291	0.810908	0.164228		0.186747	0.031367		0.763889	0.456426	0.951251
666	Contig41611_339	-	3_28	0.474514	0.589943	0.479226		0.460697	0.279029	0.503539		0.200237	0.572695	0.474568		0.719569	0.970453	0.638709	0.284642	0.843863		0.601896	0.664651	0.233284		0.226502	0.0784338		0.271333	0.19112	0.960803
667	Contig43284_463	-	3_27.8	0.970453	0.726752	0.281714		0.904912	0.572682	0.550436		0.429972	0.310818	0.194475		0.741368	0.69844	0.313911	0.342928	0.980202		0.443082	0.443082	0.813874		0.479745	0.785135		0.503734	0.166871	0.756321
668	Contig12113_114	-	3_27.6	0.638674	0.895922	0.970453		0.130631	0.248126	0.619957		0.508558	0.326446	0.843868		0.393461	0.941793	0.218623	0.276406	0.479226		0.763879	0.85234	0.206491		0.100661	0.0195164		0.632492	0.266086	0.92317
669	Contig41599_237	-	3_27.1	0.794925	0.389978	0.539866		0.887042	0.175377	0.461044		0.101332	0.00100247	0.00882341		0.274152	0.827248	0.314342	0.109452	0.311245		0.524328	0.608101	0.828325		0.228664	0.0376283		0.819078	0.0456658	0.242106
670	Contig34284_656	-	3_27	0.401244	0.413283	0.589943		0.589965	0.236298	0.484019		0.284579	0.185243	0.35313		0.270954	0.932433	0.82721	0.0315327	0.818996		0.266048	0.260904	0.0116378		0.105875	0.0580762		0.182073	0.620073	0.748834
671	Contig10738_630	-	3_27	0.257957	0.135713	0.183345		0.326418	0.0854922	0.179883		0.171389	0.263149	0.27906		0.460697	0.550477	0.904913	0.218658	0.698409		0.155901	0.149988	0.0135957		0.0860781	0.0437178		0.105062	0.374863	0.970453
672	Contig13040_111	-	3_26.9	0.202196	0.134514	0.194475		0.561486	0.132013	0.304843		0.157171	0.198407	0.279157		0.513644	0.664616	0.932433	0.155735	0.651507		0.193071	0.243803	0.0348222		0.148229	0.0423198		0.111428	0.302244	0.923172
673	Contig9105_533	-	3_26.8	0.201373	0.277462	0.0211893		0.00181764	0.149886	0.00257073		0.0194555	0.436326	0.0295574		0.0435669	0.294235	0.0858557	0.82345	0.0852572		0.841847	0.376022	0.00235753		0.17779	0.184251		0.273734	0.281767	0.0994958
674	Contig16521_537	-	3_26.7	0.980202	0.990051	0.539631		0.8695	0.726767	0.589976		0.819005	0.771488	0.479296		0.719574	0.578434	0.401358	0.613878	0.802836		0.66466	0.651598	0.791639		0.178351	0.59274		0.590114	0.0670777	0.434486
675	Contig32678_483	-	3_26.3	0.243259	0.115145	0.295862		0.763838	0.270954	0.47455		0.295951	0.145342	0.250595		0.389606	0.852328	0.48886	0.329723	0.712437		0.107055	0.137503	0.0952738		0.055799	0.0326471		0.417682	0.456403	0.787039
676	Contig40646_609	-	3_26	0.346231	0.712448	0.229478		0.38206	0.869501	0.181713		0.887029	1	0.178253		0.904913	0.923167	0.57272	0.216574	0.869499		0.82723	0.180316	0.365679		0.125808	0.322066		0.705484	0.0885013	0.802878
677	Contig6648_2416	-	3_25.8	0.980202	0.734023	0.24568		0.887027	0.6387	0.518717		0.434254	0.336231	0.181713		0.698427	0.619996	0.356671	0.329752	0.980202		0.539814	0.382302	0.832893		0.507885	0.799395		0.430228	0.225494	0.705477
678	Contig49956_818	-	3_25.8	0.313797	0.895922	0.385743		0.245713	0.734028	0.174714		0.951249	0.904913	0.378294		0.589965	0.878221	0.771488	0.268412	0.860865		0.726817	0.223229	0.477591		0.211084	0.454526		0.447493	0.409542	0.5901
679	Contig31486_762	-	3_25.7	0.346231	0.712448	0.229478		0.38206	0.869501	0.181713		0.887029	1	0.178253		0.904913	0.923167	0.57272	0.216574	0.869499		0.82723	0.180316	0.365679		0.125808	0.322066		0.705484	0.0885013	0.802878
680	Contig43735_65	-	3_25.6	0.313797	0.895922	0.385743		0.245713	0.734028	0.174714		0.951249	0.904913	0.378294		0.589965	0.878221	0.771488	0.268412	0.860865		0.726817	0.223229	0.477591		0.211084	0.454526		0.447493	0.409542	0.5901
681	Contig31614_1599	-	3_25.2	0.42991	0.413283	0.664554		0.268315	0.555914	0.698421		0.382035	0.941793	0.970453		0.25802	0.465325	0.222927	0.063025	0.222791		0.314165	0.248482	0.194563		0.0084423	0.0725848		0.367571	0.434461	0.651598
682	Contig21108_169	-	3_25.2	0.513566	0.413283	0.756264		0.255509	0.664569	0.719569		0.349677	0.827207	0.932432		0.47455	0.567075	0.298896	0.109903	0.393416		0.191078	0.189232	0.176753		0.00375375	0.0311637		0.443106	0.698495	0.835516
683	Contig52807_260	-	3_24	0.363624	0.980202	0.381964		0.293035	0.904912	0.178143		0.970453	0.904913	0.378294		0.523859	0.827212	0.555941	0.353184	0.638674		0.698488	0.138837	0.493121		0.248951	0.492628		0.386077	0.36398	0.626252
684	Contig32754_274	-	3_23.9	0.157833	0.226162	0.372884		0.436352	0.388234	0.566753		0.584926	0.76471	0.86279		0.584917	0.407886	0.752398	0.20846	0.6637		0.164379	0.22181	0.288416		0.567253	0.416031		0.253154	0.27778	0.806965
685	Contig52300_105	-	3_23.8	0.0207439	0.0153076	0.000272113		0.00117654	0.0114839	4.61865e-05		0.0219534	0.234142	0.000796462		0.0858341	0.597704	0.566753	0.647617	0.480849		0.729696	0.533593	0.0161911		0.0400209	0.0499243		0.271793	0.585002	0.307776
686	Contig32754_199	-	3_23.7	0.214293	0.262197	0.472358		0.533604	0.40798	0.672209		0.791841	0.639985	1		0.591319	0.358646	0.862817	0.168765	0.719117		0.152396	0.148551	0.19828		0.727844	0.46111		0.262519	0.268195	0.663875
687	Contig43579_103	-	3_23.7	0.0126291	0.0119729	0.000192236		0.00168474	0.0130631	4.12361e-05		0.0180566	0.197454	0.000240402		0.0858341	0.597704	0.566753	0.647617	0.476514		0.729696	0.533593	0.0161911		0.0400209	0.0499243		0.382165	0.672217	0.319546
688	Contig52864_272	-	3_23.7	0.794875	0.342794	0.572658		0.356592	0.401288	0.607778		0.23865	0.16327	0.346258		0.869499	0.493732	0.227318	0.141257	0.518672		0.17009	0.389863	0.0548584		0.712411	0.397922		0.168494	0.417682	0.698495
689	Contig31101_1669	-	3_23.7	0.425253	0.155744	0.00888142		0.263874	0.708936	0.0676429		0.0945431	0.513244	0.0660904		0.13972	0.198784	0.155829	0.806921	0.200022		0.533581	0.33956	0.0024281		0.168751	0.492206		0.26036	0.485405	0.37604
690	Contig49802_602	-	3_23.7	0.895922	0.595822	0.664554		0.932432	0.932432	0.932432		0.810881	0.951249	0.904913		0.658001	0.539687	0.48886	0.129487	0.37085		0.308072	0.819025	0.70321		0.66681	0.644133		0.0559612	0.719633	0.645165
691	Contig8834_520	-	3_23.7	0.827201	0.698409	0.860865		0.970453	0.869499	0.951249		0.493698	0.895924	0.923166		0.779202	0.664592	0.741377	0.065478	0.578362		0.44747	0.802868	0.6472		0.442197	0.344728		0.0265776	0.305106	0.409542
692	Contig9933_427	-	3_22.8	0.341985	0.41813	0.0538392		0.0307166	0.92051	0.0428287		0.132004	0.708941	0.252877		0.0151552	0.0396098	0.000715501	0.336835	0.00532368		1	0.367142	0.00844778		0.239761	0.574446		0.253084	0.672202	0.0618242
693	Contig35577_101	-	3_22.4	0.329584	0.508511	0.0454563		0.0838664	0.298835	0.0139076		0.802842	0.360141	0.00532764		0.748782	0.779212	0.336231	0.125789	0.183345		0.46547	0.0351892	0.448431		0.609023	0.426774		0.970453	0.0709805	0.932435
694	Contig48301_147	-	3_22.4	0.37114	0.534468	0.0891818		0.0575776	0.346551	0.0441652		0.626252	0.474766	0.0226724		0.493883	0.534556	0.232217	0.0937744	0.0729598		0.489258	0.0503448	0.547715		0.788006	0.767283		0.608054	0.375225	0.923176
695	Contig35989_410	-	3_22.4	0.301722	0.748774	0.101576		0.0807084	0.276311	0.0182334		0.726767	0.607789	0.0239564		0.677905	0.895926	0.684688	0.353184	0.346179		0.438737	0.0462675	0.56496		0.755595	0.636386		0.698495	0.336504	0.82723
696	Contig35909_1234	-	3_22.4	0.329584	0.508511	0.0454563		0.0838664	0.298835	0.0139076		0.802842	0.360141	0.00532764		0.748782	0.779212	0.336231	0.125789	0.183345		0.46547	0.0351892	0.448431		0.609023	0.426774		0.970453	0.0709805	0.932435
697	Contig39131_51	-	3_22.4	0.498553	0.913991	0.374518		0.353104	0.895924	0.255509		0.819003	0.69152	0.346258		0.529068	0.904914	0.353157	0.27105	0.555888		0.741417	0.11673	0.397325		0.566091	0.572639		0.271333	0.584285	0.819028
698	Contig51842_517	-	3_21.6	0.173969	0.158794	0.0114533		0.00388	0.397819	0.00880589		0.140632	0.719066	0.256484		0.0388898	0.0518007	0.0183393	0.632412	0.0198442		0.887793	0.459884	0.00442164		0.109046	0.258458		0.217258	0.533593	0.0522719
699	Contig41988_1024	-	3_21.4	0.173969	0.158794	0.0114533		0.00388	0.397819	0.00880589		0.140632	0.719066	0.256484		0.0388898	0.0518007	0.0183393	0.632412	0.0198442		0.887793	0.459884	0.00442164		0.109046	0.258458		0.217258	0.533593	0.0522719
700	Contig31629_329	-	3_21.3	1	0.227669	0.0186898		0.418155	0.63239	0.0911469		0.0911683	0.256484	0.0369794		0.289892	0.367025	0.118693	0.618006	0.252821		0.920525	0.11175	0.00208973		0.0791631	0.159812		0.117443	0.196318	0.329337
701	Contig8521_623	-	3_20.3	0.539617	0.310733	0.498553		0.243324	0.179883	0.329638		0.206173	0.263149	0.405284		0.632383	0.69844	0.584169	0.119864	0.843863		0.32038	0.417656	0.169993		0.767283	0.454753		0.0538776	0.239018	0.932435
702	Contig45942_91	-	3_20.1	0.307699	0.508511	0.0481266		0.405261	0.626138	0.0594216		0.356618	0.222892	0.00486143		0.741368	0.779212	0.397402	0.13459	0.417378		0.595962	0.0449731	0.353101		0.854063	0.985802		0.960803	0.474766	0.852342
703	Contig51844_354	-	3_19.7	0.425711	0.310761	0.498569		0.142554	0.0545652	0.143941		0.28461	0.323286	0.346285		0.589976	0.465345	0.734042	0.108888	0.779199		0.36398	0.346551	0.110914		0.697049	0.336385		0.123758	0.550614	0.827232
704	Contig8941_417	-	3_17.7	0.860865	0.544986	0.860865		0.488826	0.572682	0.763838		0.726767	0.878219	0.794883		0.425732	0.45623	0.38206	0.0872577	0.287289		0.493863	0.572814	0.530996		0.37757	0.453391		0.0233165	0.595975	0.741422
705	Contig19475_582	-	3_17.6	0.980202	0.483985	0.843863		0.852324	0.756272	0.932432		0.941793	0.741372	0.763842		0.734028	0.349731	0.508574	0.0612468	0.360065		0.16522	0.329939	0.261846		0.214167	0.257689		0.0609546	0.895933	0.539814
706	Contig35590_168	-	3_17.6	0.895922	0.923164	0.218486		0.619957	0.904912	0.37827		0.438537	0.923166	0.214367		0.802839	0.508591	0.555941	0.063025	0.802834		0.726817	0.0866976	0.181319		0.134391	0.456348		0.895933	0.333222	0.756321
707	Contig45697_113	-	3_17.6	0.741363	0.852322	0.255477		0.827207	0.878219	0.567049		0.281837	0.584169	0.38206		0.584158	0.787014	0.397426	0.0816292	0.741363		0.671291	0.0615367	0.191092		0.461395	0.801957		0.763889	0.960804	0.651608
708	Contig8941_1008	-	3_17.6	0.980202	0.508511	0.878216		0.810879	0.763838	0.913992		0.860869	0.860869	0.810881		0.741368	0.33626	0.513628	0.107806	0.265641		0.238978	0.474745	0.250449		0.266602	0.347149		0.0683264	0.90492	0.556072
709	Contig43226_275	-	3_17.6	0.572658	0.523829	0.0616714		0.887026	0.878218	0.151047		0.367294	0.0959789	0.00210715		0.980202	0.819008	0.293096	0.139897	0.326363		0.590087	0.0210169	0.237877		0.820903	0.855003		0.895933	0.405533	0.951251
710	Contig53366_177	-	3_17.6	0.567024	0.578374	0.0732983		0.895924	0.878219	0.160133		0.434254	0.0978797	0.00171753		0.980202	0.827212	0.295981	0.19645	0.313825		0.572814	0.0186193	0.234453		0.831769	0.747217		0.92317	0.430228	0.951251
711	Contig13979_375	-	3_17.6	0.572658	0.567012	0.0725667		0.869499	0.878218	0.158551		0.434233	0.101683	0.00226499		0.980202	0.827212	0.295981	0.19645	0.310733		0.572814	0.0186193	0.234453		0.831769	0.747217		0.895933	0.401563	0.951251
712	Contig18752_53	-	3_17.6	0.572658	0.567012	0.0725667		0.869499	0.878218	0.158551		0.434233	0.101683	0.00226499		0.980202	0.827212	0.295981	0.19645	0.310733		0.572814	0.0186193	0.234453		0.831769	0.747217		0.895933	0.401563	0.951251
713	Contig9685_1231	-	3_17.6	0.980202	0.539659	0.895924		0.827212	0.794889	0.913994		0.860873	0.869504	0.810889		0.827212	0.378423	0.626187	0.114339	0.342873		0.251036	0.484271	0.289674		0.282098	0.383276		0.0576952	0.941796	0.578572
714	Contig8941_180	-	3_17.6	0.860865	0.544986	0.860865		0.488826	0.572682	0.763838		0.726767	0.878219	0.794883		0.425732	0.45623	0.38206	0.0872577	0.287289		0.493863	0.572814	0.530996		0.37757	0.453391		0.0233165	0.595975	0.741422
715	Contig8941_483	-	3_17.6	0.860865	0.544986	0.860865		0.488826	0.572682	0.763838		0.726767	0.878219	0.794883		0.425732	0.45623	0.38206	0.0872577	0.287289		0.493863	0.572814	0.530996		0.37757	0.453391		0.0233165	0.595975	0.741422
716	Contig33087_267	-	3_17.6	0.555888	0.6915	0.0698387		0.529068	0.523859	0.0429925		0.567049	0.181676	0.00121821		0.904912	0.895926	0.534359	0.19837	0.657986		0.524021	0.0314336	0.209821		0.651323	0.650021		0.82723	0.243722	0.970453
717	Contig33087_438	-	3_17.6	0.323174	0.413283	0.0544729		0.589965	0.638691	0.0846754		0.276342	0.222892	0.00748541		0.771481	0.878221	0.405307	0.169808	0.456134		0.498764	0.0244046	0.381174		0.89956	0.975549		0.90492	0.741422	0.82723
718	Contig31315_1344	-	3_17.6	0.980202	0.508511	0.878216		0.810879	0.763838	0.913992		0.860869	0.860869	0.810881		0.741368	0.33626	0.513628	0.107806	0.265641		0.238978	0.474745	0.250449		0.266602	0.347149		0.0683264	0.90492	0.556072
719	Contig8941_708	-	3_17.6	0.980202	0.508511	0.878216		0.810879	0.763838	0.913992		0.860869	0.860869	0.810881		0.741368	0.33626	0.513628	0.107806	0.265641		0.238978	0.474745	0.250449		0.266602	0.347149		0.0683264	0.90492	0.556072
720	Contig10534_832	-	3_17.6	1	0.254771	0.611097		0.639944	0.528367	0.791819		0.764728	0.920522	1		0.455801	0.23429	0.285854	0.128934	0.157945		0.79186	0.841871	0.213875		0.123846	0.123608		0.411474	0.689977	0.719163
721	Contig36099_236	-	3_16.9	0.265731	0.0644973	0.00317059		0.11502	0.235735	0.00284437		0.0598328	0.16953	0.00040924		0.324174	0.82345	0.468037	0.655541	0.655507		0.618065	0.432725	0.00999942		0.0496867	0.099721		0.303214	0.159092	0.680914
722	Contig43999_348	-	3_16.9	0.729667	0.305376	0.0572153		0.211353	0.777815	0.115921		0.254835	0.920523	0.122616		0.0975977	0.159066	0.0139422	0.508498	0.0346538		0.585023	0.533629	0.00764843		0.187392	0.551577		0.167698	0.119047	0.153196
723	Contig37311_299	-	3_14.4	0.265731	0.0644973	0.00317059		0.11502	0.235735	0.00284437		0.0598328	0.16953	0.00040924		0.324174	0.82345	0.468037	0.655541	0.655507		0.618065	0.432725	0.00999942		0.0496867	0.099721		0.303214	0.159092	0.680914
724	Contig8711_2766	-	3_12.9	0.0288606	0.00513439	3.94765e-05		0.206927	0.277497	0.00128957		0.00432682	0.00187655	6.50528e-07		1	0.578735	0.229326	0.494332	0.312151		0.708995	0.119625	0.010885		0.00262695	0.0293153		0.862809	0.84185	1
725	Contig41812_787	-	3_9.7	0.920508	0.25106	0.0243226		0.560923	0.518175	0.128721		0.117226	0.262034	0.0466956		0.283626	0.347421	0.132884	0.699239	0.237363		0.764743	0.153061	0.00344953		0.0800444	0.164649		0.105141	0.232741	0.305494
726	Contig51052_135	-	3_7.7	0.053858	0.0131701	0.000318533		0.0545236	0.193485	0.0017851		0.0497361	0.0574646	0.000183023		0.777785	0.508427	1	0.920515	0.920508		0.604376	0.294391	0.0129495		0.00229529	0.0195571		0.887798	0.249564	0.729702
727	Contig41110_554	-	4_95.7	0.108667	0.763831	0.483985		0.869499	0.651499	0.584146		0.595854	0.442884	0.298865		0.434212	0.125789	0.529098	0.508591	0.339442		0.712509	0.508715	0.731579		0.381937	0.5613		0.0901236	0.299193	0.0160682
728	Contig34208_1043	-	4_91.5	0.117161	0.285666	0.494288		0.00526159	0.0472143	0.0433375		0.254692	0.198762	0.239082		0.823443	0.920515	0.887778	0.791802	0.273498		0.121905	0.174263	0.617427		0.0385633	0.373164		0.303235	0.791836	0.220272
729	Contig43525_126	-	4_88.1	0.932431	0.980202	0.523829		0.393461	0.913992	0.980202		0.741372	0.123309	0.194475		0.346231	0.370975	0.179956	0.545055	0.186947		0.835514	0.479453	0.835187		0.272259	0.22741		0.00842579	0.913998	0.0136007
730	Contig41030_1003	-	4_85.6	0.444143	0.887808	0.920535		0.0352942	0.0390387	0.0558689		0.277875	0.165589	0.228119		0.394847	0.286105	1	0.591405	0.404684		0.444266	0.672303	0.675269		0.455917	0.767806		0.0535536	0.0194388	0.0383509
731	Contig32705_635	-	4_85.5	0.339372	0.719056	0.88777		0.0211146	0.00571551	0.0337978		0.578726	0.0833175	0.106195		0.611057	0.513276	0.455749	0.538801	0.611041		0.150144	0.0791626	0.593443		0.107269	0.369751		0.0294243	0.201682	0.370104
732	Contig35598_270	-	4_82.6	0.869497	0.664554	0.393416		0.236298	0.684675	0.353104		0.378294	0.0855274	0.105676		0.632383	0.425797	0.555941	0.990051	0.381964		0.705463	0.451902	0.463708		0.489192	0.380983		0.346551	0.734086	0.00611866
733	Contig32865_1924	-	4_78.9	0.756264	0.878216	0.349599		0.307756	0.763838	0.589965		0.493698	0.284579	0.130668		0.374566	0.734042	0.326474	0.887029	0.46066		0.664651	0.24607	0.96535		0.74591	0.930624		0.10014	0.756321	0.0405674
734	Contig17638_110	-	4_76.8	0.578692	0.699205	0.298519		0.22459	0.777781	0.86278		0.251097	0.672133	0.485282		0.639884	0.68086	0.625108	0.572682	0.617968		0.303194	0.777824	0.639192		0.897238	0.790596		0.920526	0.84185	0.107725
735	Contig17295_265	-	4_75.6	0.584123	0.810874	0.295862		0.589965	0.677905	0.561447		0.932432	0.447275	0.21023		0.208156	0.374641	0.255575	0.852328	0.39731		0.887035	0.363949	0.937817		0.658593	0.540101		0.0973012	0.990051	0.038336
736	Contig42055_156	-	4_75.5	0.227183	0.152447	0.122015		0.174714	0.320073	0.421555		0.887027	0.584158	0.154041		0.503539	0.60781	0.143979	0.645089	0.503507		0.590087	0.73408	0.959906		0.769165	0.531794		0.302135	0.620073	0.425987
737	Contig43953_252	-	4_74.7	0.951249	0.572658	0.349599		0.923165	0.677905	0.619957		0.913993	0.555927	0.572695		0.212253	0.980202	0.1047	0.664592	0.451653		0.572814	0.223229	0.702191		0.124805	0.218057		0.104058	0.430203	0.107098
738	Contig41058_386	-	4_74.7	0.752366	0.887768	0.672114		0.459755	0.436313	0.372869		0.414674	0.414674	0.806914		0.82344	0.777793	0.523201	0.920514	0.149844		0.764738	0.572749	0.496877		0.542405	0.555247		0.237614	0.124986	0.647671
739	Contig43255_480	-	4_74.3	0.887772	0.476514	0.271552		0.719071	0.197433	0.307586		0.719077	0.68086	0.555245		0.806918	0.533526	0.920515	1	0.566726		0.699291	0.481009	0.851365		0.651432	0.357885		0.382165	0.0345981	0.887801
740	Contig43255_609	-	4_73.1	0.370949	0.0784891	0.0204449		0.0465086	0.0321602	0.035343		0.869505	0.677941	0.214512		0.0289943	0.95125	0.0934377	0.447402	0.360167		0.596015	0.878234	0.0185553		0.0891888	0.0398155		0.71966	0.430307	0.180496
741	Contig41578_565	-	4_72.7	0.476492	0.591194	0.294147		0.149886	0.806911	1		0.388204	0.920511	0.358402		0.513234	0.740732	0.604297	0.584917	0.68083		0.235945	0.46814	0.660102		0.860196	0.680379		0.740775	0.862809	0.0925138
742	Contig9278_707	-	4_69.6	0.451702	0.611034	0.326614		0.117913	0.841816	0.86278		0.239062	0.887774	0.476526		0.378892	0.887778	0.708947	0.485305	0.463831		0.279709	0.404581	0.97393		0.552476	0.874616		0.54974	0.920526	0.0522719
743	Contig9820_93	-	4_69.4	0.0863171	0.123272	0.0336061		0.460735	0.429993	0.323286		0.819008	0.887029	0.190801		0.887028	0.290335	0.0377599	0.14691	0.287349		0.638807	0.632503	0.818976		0.65116	0.669215		0.443155	0.101194	0.194953
744	Contig51051_736	-	4_68.8	0.990051	0.493648	0.233936		0.173025	0.255509	0.190692		0.794883	0.374591	0.234036		0.0500543	0.835499	0.0115775	0.19645	0.164754		0.386049	0.550582	-		-	-		0.273996	0.171789	0.5901
745	Contig34636_311	-	4_68.8	0.518672	0.60176	0.363624		0.202161	0.356592	0.493681		0.960802	0.705405	0.287379		0.951249	0.595876	0.0583627	0.613867	0.442825		0.360393	0.787035	0.950849		0.733447	0.916402		0.120192	0.0200841	0.465492
746	Contig6836_1026	-	4_68.8	0.425253	0.764684	0.54961		0.65552	0.887772	0.740718		0.358402	0.485282	0.740723		0.82344	0.729651	1	1	0.347327		0.862806	0.920525	0.717914		0.935752	0.662418		1	0.699284	0.0768452
747	Contig40884_429	-	4_68.8	0.904911	0.229412	0.109721		0.276311	0.342846	0.210195		0.523874	0.208191	0.138475		0.0555835	0.741382	0.00860985	0.13459	0.112943		0.819025	0.524021	-		-	-		0.299193	0.123713	0.626252
748	Contig42173_663	-	4_68.8	0.960802	0.298777	0.115145		0.363674	0.518702	0.545013		0.69152	0.460716	0.236332		0.18164	0.719585	0.0312105	0.523905	0.405217		0.941795	0.869511	0.0855632		0.165878	0.123811		0.378564	0.474766	0.595975
749	Contig37255_484	-	4_68.8	0.247546	1	0.719056		0.201433	0.791791	1		0.194805	0.455737	0.689874		0.269625	0.364146	1	0.513276	0.147011		0.347545	0.480995	0.866195		0.480601	0.984991		0.585002	1	0.0707656
750	Contig32416_1010	-	4_68.3	0.488792	0.46985	0.075403		0.712448	0.397355	0.370899		0.771485	0.843868	0.301809		0.719569	0.248226	0.0473376	0.185317	0.077604		0.904919	0.620062	0.255125		0.160333	0.530731		0.524039	0.0485456	0.561601
751	Contig38113_326	-	4_68.3	0.513214	0.841811	0.920507		0.234103	0.513234	0.494299		0.920511	0.920511	0.538771		0.59121	0.625116	0.708947	0.597695	1		0.806948	0.887793	0.491381		0.51096	0.925703		0.212864	0.0143471	0.0482396
752	Contig50100_294	-	4_68.3	0.459731	0.806904	0.344642		0.329142	0.82344	0.752374		0.29857	1	0.275515		0.436313	0.791798	0.887776	0.494332	0.352783		0.451858	0.752424	0.529735		0.443038	0.965766		0.591309	0.777829	0.0746016
753	Contig50545_689	-	4_68.3	0.459731	0.806904	0.344642		0.329142	0.82344	0.752374		0.29857	1	0.275515		0.436313	0.791798	0.887776	0.494332	0.352783		0.451858	0.752424	0.529735		0.443038	0.965766		0.591309	0.777829	0.0746016
754	Contig31263_248	-	4_68.2	0.413283	0.421513	0.0653129		0.405261	0.158551	0.225043		0.719574	0.626148	0.263149		0.295921	0.132013	0.0363026	0.114222	0.03111		0.951251	0.545162	0.298645		0.101418	0.305441		0.329972	0.0300212	0.474766
755	Contig31242_1073	-	4_68.2	0.677891	0.951249	0.493648		0.550436	0.17642	0.401288		0.895924	0.382035	0.382035		0.529068	0.0642396	0.137179	0.878221	0.284488		0.960803	0.556056	0.393569		0.454526	0.562705		0.0982384	0.00640409	0.239018
756	Contig41375_1916	-	4_68.2	0.734018	0.589943	0.0705108		0.645063	0.401288	0.281775		0.539659	0.904913	0.255542		0.852324	0.741382	0.220764	0.157132	0.503507		0.960803	0.545162	0.315688		0.140929	0.429772		0.470106	0.0326685	0.508734
757	Contig51495_814	-	4_68.2	0.529039	0.483985	0.0659407		0.719569	0.307756	0.320073		0.734033	0.835495	0.27365		0.698421	0.250662	0.066072	0.183525	0.0870813		0.980202	0.529227	0.256148		0.22091	0.443082		0.513784	0.0433386	0.545178
758	Contig52015_565	-	4_68	0.550436	0.572682	0.339495		0.229547	0.429993	0.545041		0.980202	0.705417	0.281869		0.951249	0.498671	0.0648904	0.626187	0.460697		0.513803	0.819031	0.960655		0.65912	0.919477		0.0697225	0.0261418	0.465538
759	Contig52015_412	-	4_67.9	0.567024	0.57267	0.336149		0.212288	0.393485	0.508558		0.960802	0.698434	0.279092		0.951249	0.572732	0.0648558	0.613878	0.456152		0.447493	0.787039	0.949994		0.705076	0.912288		0.0835268	0.0251544	0.438786
760	Contig7257_573	-	4_67.9	0.734178	0.305671	0.235054		0.368096	0.294025	0.215471		0.698634	0.302799	0.337117		0.0326366	0.639039	0.00244478	0.0732202	0.0460009		0.602321	0.504363	-		-	-		0.584689	0.0419397	0.318287
761	Contig32251_601	-	4_67.9	0.518672	0.60176	0.363624		0.202161	0.356592	0.493681		0.960802	0.705405	0.287379		0.951249	0.595876	0.0583627	0.613867	0.442825		0.360393	0.787035	0.950849		0.733447	0.916402		0.120192	0.0200841	0.465492
762	Contig31591_254	-	4_67.5	0.904913	0.71958	0.313911		0.771496	0.651533	0.698446		0.779219	0.904915	0.508625		0.734048	0.301998	0.409414	0.932434	0.810884		0.951251	0.539814	0.450229		0.590373	0.746059		0.124954	0.00722557	0.202627
763	Contig50164_1673	-	4_66.7	0.920549	0.448141	0.163609		0.719224	0.353295	0.237986		0.699384	0.130974	0.0366479		0.7779	0.555518	0.115023	0.5185	0.625301		0.203729	0.585285	0.741171		0.728818	0.517287		0.699492	0.709202	0.0404208
764	Contig49805_127	-	4_66.1	0.664554	0.860865	0.39731		0.726762	0.572682	0.756272		0.878219	0.55045	0.35313		0.748782	0.0295193	0.336231	0.980202	0.677891		0.869511	0.763879	0.534459		0.506364	0.361678		0.194866	0.0103126	0.115656
765	Contig9799_1133	-	4_65.5	0.456134	0.555888	0.401244		0.413327	0.313853	0.561447		0.960802	0.469904	0.27906		0.787001	0.229582	0.0847461	0.601813	0.555888		0.810906	0.763879	0.805776		0.883512	0.860192		0.273996	0.00932072	0.434461
766	Contig17208_217	-	4_65.2	0.748774	0.619938	0.108667		0.787001	0.719569	0.513597		0.6387	0.895924	0.339522		0.756272	0.645089	0.113088	0.106773	0.353053		0.887035	0.794911	0.434961		0.1764	0.733264		0.484229	0.0216389	0.508734
767	Contig50316_314	-	4_64.9	0.632382	0.572647	0.40442		0.364099	0.151845	0.159889		0.404461	0.597687	0.271589		0.639891	0.708958	0.841825	0.740737	0.443903		0.920526	0.887796	0.824374		0.854368	0.790625		0.513371	0.1182	0.625191
768	Contig41337_618	-	4_64.6	0.684661	0.578362	0.0798704		0.638691	0.513597	0.336176		0.578397	0.895924	0.276342		0.878218	0.741382	0.171426	0.158662	0.46985		0.92317	0.651588	0.31286		0.0985196	0.516851		0.479474	0.0365722	0.518886
769	Contig34134_481	-	4_64.4	0.434192	0.460678	0.0577135		0.584158	0.245746	0.240992		0.779209	0.82721	0.248192		0.69152	0.241095	0.0734354	0.148299	0.0814522		1	0.489032	0.243412		0.218057	0.434091		0.503753	0.0345963	0.539831
770	Contig52138_69	-	4_64	0.265641	0.40923	0.0940454		0.0265439	0.0308666	0.0255629		0.941793	0.498601	0.158587		0.852324	0.225147	0.771488	0.835499	0.869497		0.779238	0.374833	-		-	-		0.684756	0.141586	0.107098
771	Contig17280_335	-	4_63.1	0.980202	0.483985	0.204071		0.356592	0.545013	0.298835		0.794883	0.3637	0.220729		0.0311594	0.726777	0.0146065	0.190801	0.116262		0.356873	0.451902	0.238831		0.0825377	0.0558827		0.221108	0.234406	0.852342
772	Contig9440_469	-	4_63	0.779196	0.227183	0.0390476		0.529068	0.367269	0.169697		0.843868	0.904913	0.367294		0.0280878	0.794889	0.0430507	0.0278979	0.250498		0.671282	0.524021	0.34611		0.150394	0.147121		0.691591	0.819028	0.349968
773	Contig17404_317	-	4_63	0.118565	0.231696	0.0685463		0.474568	0.493698	0.382035		0.941793	0.941793	0.26062		0.878219	0.24346	0.0443237	0.0942617	0.284518		0.503734	0.595975	0.861225		0.574647	0.682632		0.508753	0.0781262	0.216889
774	Contig18600_224	-	4_62	0.529039	0.483985	0.0659407		0.719569	0.307756	0.320073		0.734033	0.835495	0.27365		0.698421	0.250662	0.066072	0.183525	0.0870813		0.980202	0.529227	0.256148		0.22091	0.443082		0.513784	0.0433386	0.545178
775	Contig12926_535	-	4_62	0.459731	0.806904	0.344642		0.329142	0.82344	0.752374		0.29857	1	0.275515		0.436313	0.791798	0.887776	0.494332	0.352783		0.451858	0.752424	0.529735		0.443038	0.965766		0.591309	0.777829	0.0746016
776	Contig50822_184	-	4_61.6	0.860865	0.869497	0.360065		0.488826	0.389606	0.451691		0.852325	0.923166	0.479278		0.638691	0.307845	0.353157	0.835499	0.802834		0.92317	0.677981	0.488459		0.313173	0.543079		0.0819039	0.00658182	0.202584
777	Contig51515_343	-	4_61.6	0.572682	0.493681	0.0540167		0.484054	0.0706444	0.0941871		0.734042	0.626167	0.18175		0.852327	0.0864992	0.0942617	0.349787	0.374566		0.932436	0.371229	0.266202		0.295378	0.380032		0.136317	0.0697225	0.253495
778	Contig41212_480	-	4_61.6	0.860865	0.869497	0.360065		0.488826	0.389606	0.451691		0.852325	0.923166	0.479278		0.638691	0.307845	0.353157	0.835499	0.802834		0.92317	0.677981	0.488459		0.313173	0.543079		0.0819039	0.00658182	0.202584
779	Contig9445_121	-	4_61.6	0.677891	0.951249	0.493648		0.550436	0.17642	0.401288		0.895924	0.382035	0.382035		0.529068	0.0642396	0.137179	0.878221	0.284488		0.960803	0.556056	0.393569		0.454526	0.562705		0.0982384	0.00640409	0.239018
780	Contig6738_238	-	4_61.6	0.960802	0.712443	0.310761		0.819003	0.67121	0.619966		0.671218	0.980202	0.447295		0.726767	0.447337	0.397426	0.941793	0.960802		0.951251	0.539814	0.450229		0.515046	0.728112		0.124954	0.00722557	0.202627
781	Contig31100_928	-	4_58.8	0.317127	0.6139	0.771504		0.346458	0.869509	0.887033		0.198563	0.852336	0.869509		0.279293	0.131074	0.960803	0.253376	0.0824903		0.534631	0.494034	0.670488		0.536333	0.711166		0.960805	0.282465	0.405767
782	Contig17500_311	-	4_56.8	0.513214	0.841811	0.920507		0.234103	0.513234	0.494299		0.920511	0.920511	0.538771		0.59121	0.625116	0.708947	0.597695	1		0.806948	0.887793	0.491381		0.51096	0.925703		0.212864	0.0143471	0.0482396
783	Contig13585_103	-	4_52.2	0.726783	0.607821	0.0785611		0.819012	0.401407	0.35324		0.684724	0.941794	0.198523		0.923168	0.158904	0.192859	0.152873	0.550491		0.887042	0.756346	0.32062		0.100209	0.35576		0.69164	0.160814	0.41376
784	Contig37527_239	-	4_40.4	0.278968	0.479226	0.756264		0.339495	0.869499	0.451691		0.287379	0.313882	0.409296		0.353104	0.0363305	0.794886	0.260654	0.0587948		0.397606	0.363949	0.795209		0.952862	0.934681		0.860884	0.613957	0.447493
785	Contig50733_371	-	4_36.9	0.645046	0.401244	0.353053		0.941793	0.555914	0.787001		0.932432	0.645071	0.200237		0.198262	0.0706792	0.82721	0.980202	0.336123		0.460902	0.356873	0.328408		0.941153	0.791916		0.852342	0.556072	0.166871
786	Contig50733_452	-	4_36.9	0.645046	0.401244	0.353053		0.941793	0.555914	0.787001		0.932432	0.645071	0.200237		0.198262	0.0706792	0.82721	0.980202	0.336123		0.460902	0.356873	0.328408		0.941153	0.791916		0.852342	0.556072	0.166871
787	Contig41898_187	-	4_36.9	0.55041	0.166362	0.002149		0.37827	0.122087	0.0222008		0.329666	0.21023	0.00169749		0.41742	0.409342	0.434254	0.578422	0.734018		0.802868	0.741417	0.147785		0.0421719	0.145366		0.329972	0.524039	0.296281
788	Contig41898_129	-	4_36.9	0.55041	0.166362	0.002149		0.37827	0.122087	0.0222008		0.329666	0.21023	0.00169749		0.41742	0.409342	0.434254	0.578422	0.734018		0.802868	0.741417	0.147785		0.0421719	0.145366		0.329972	0.524039	0.296281
789	Contig50733_606	-	4_36.9	0.55041	0.166362	0.002149		0.37827	0.122087	0.0222008		0.329666	0.21023	0.00169749		0.41742	0.409342	0.434254	0.578422	0.734018		0.802868	0.741417	0.147785		0.0421719	0.145366		0.329972	0.524039	0.296281
790	Contig38001_709	-	4_35.2	0.284488	0.465232	0.0829972		0.0349017	0.0406132	0.0288936		0.932432	0.55045	0.155541		0.479261	0.19645	0.843869	0.980202	0.827201		0.970453	0.323534	-		-	-		0.374863	0.14296	0.011101
791	Contig50202_631	-	4_34.7	0.632374	0.346205	0.0977718		0.932432	0.726767	0.705405		0.887028	0.835497	0.16813		0.293065	0.45625	0.878221	0.878222	0.651491		0.913998	0.607902	0.194271		0.208045	0.840465		0.626263	0.114593	0.108176
792	Contig43105_662	-	4_34.4	0.394558	0.127072	0.00334121		0.153812	0.0761612	0.0054554		0.0289233	0.0780175	0.000718991		0.578717	0.0999331	0.24417	0.538801	0.173989		0.6556	0.451872	0.0390889		0.625654	0.234559		0.44408	0.689939	0.476665
793	Contig6914_70	-	4_32.7	0.214265	0.434172	0.0904953		0.0362482	0.0429925	0.0302893		0.887027	0.447275	0.169733		0.677905	0.273715	0.664584	0.878221	0.869497		0.941795	0.349936	-		-	-		0.513784	0.152959	0.0329769
794	Contig52274_104	-	4_32.6	0.222791	0.451653	0.0896292		0.0359067	0.0413911	0.029723		0.941793	0.479278	0.168093		0.638691	0.243425	0.787008	0.95125	0.869497		0.951251	0.343137	-		-	-		0.443106	0.145747	0.0263299
795	Contig7142_133	-	4_29.9	0.518687	0.951249	0.550423		0.503555	0.923166	0.651507		0.442905	0.64508	0.923166		0.0545652	0.0146432	0.493732	0.555968	0.0217666		0.895933	0.572829	0.983114		0.833601	0.913383		0.794918	0.645175	0.613969
796	Contig14263_706	-	4_26.2	0.134464	0.0544662	0.00252368		0.197391	0.108128	0.0178227		0.0351525	0.0757098	0.0020742		0.296356	0.115087	0.0957202	0.404475	0.0916583		0.689925	0.249519	0.0263028		0.392203	0.143595		0.421852	0.444065	0.663771
797	Contig31526_355	-	4_24.4	0.211162	0.265749	0.0262774		0.0922783	0.287796	0.00827611		0.0312681	0.3946	0.0332512		0.920511	0.597704	0.708953	0.404489	0.300753		0.158068	0.887796	0.629603		0.630045	0.844622		0.0953811	0.806956	0.862811
798	Contig41366_306	-	4_15.4	0.364055	0.489728	0.841811		0.375864	0.187123	0.494299		0.436326	0.369923	1		0.740718	0.489784	1	0.597695	0.823434		0.411355	0.29437	0.118276		0.767535	0.933052		0.823478	0.401272	0.689932
799	Contig6964_1758	-	4_14.9	0.655507	0.663681	0.752366		0.699216	0.36698	0.513234		0.513244	0.342032	0.777785		0.221524	0.920514	0.447819	0.489784	0.625079		0.107699	0.133052	0.197738		0.8482	0.921367		0.485405	0.138217	0.887796
800	Contig7429_1009	-	4_13.2	0.671233	0.960803	0.567088		0.607843	0.827218	0.63244		0.470021	0.734063	0.95125		0.363834	0.109089	0.95125	0.748824	0.2083		0.614007	0.590156	0.736644		0.964047	0.993298		0.756352	0.5507	0.83553
801	Contig31406_483	-	4	0.920507	0.777773	0.355555		0.82344	0.86278	0.647589		0.597679	0.823443	0.296374		0.425279	0.560942	0.324207	0.209814	0.15777		0.401256	0.200282	0.0860904		0.763606	0.498654		0.84185	0.385227	0.920526
802	Contig31213_713	-	5_56.3	0.19437	0.0429363	0.196272		0.601781	0.638691	0.479261		0.802842	0.460716	0.484037		0.632383	0.474605	0.763846	0.119864	0.513566		0.0485099	0.0475999	0.0816756		0.411684	0.717165		0.632492	0.329972	0.371199
803	Contig7956_962	-	5_55.3	0.000593016	0.0413745	0.0132408		0.0532769	0.566734	0.0255908		0.010785	0.166265	0.00605838		0.00185788	0.193549	0.0828417	0.0254965	0.0183999		0.0323177	0.00149609	0.0339742		0.592085	0.796682		0.129798	0.680922	0.107092
804	Contig31436_312	-	5_43.8	0.472221	0.421681	0.165122		0.468025	0.110168	0.578717		0.22309	0.862784	0.823447		0.117204	0.394629	0.339436	0.10559	0.227688		0.578811	0.418315	0.375738		0.865799	0.256048		0.0644261	0.0325183	0.663779
805	Contig31644_2123	-	5_42.7	0.0664198	0.538742	0.455689		0.476514	0.48975	0.48975		0.164093	0.887774	0.305286		0.0140566	0.394614	0.169552	0.29208	0.256429		0.489869	0.0830056	0.557072		0.9564	0.188923		0.0208095	0.249541	0.229521
806	Contig19950_96	-	5_40.4	0.980202	0.474788	0.413619		0.980202	0.904922	0.980202		0.550665	0.712544	0.990051		0.794925	0.990051	0.787058	0.0378286	0.545195		0.19544	0.274503	0.516335		0.969926	0.882762		0.712615	0.104698	0.5903
807	Contig50884_185	-	5_35.6	0.671196	0.763834	0.664561		0.607789	0.645071	0.887027		0.887028	1	0.578409		0.178179	0.317065	0.18175	0.367372	0.698415		0.198687	0.33982	0.898526		0.635178	0.615359		0.771528	0.151533	0.684764
808	Contig44657_414	-	5_35.2	0.6915	0.456134	0.651483		0.960802	0.895924	0.79488		0.307785	0.734033	0.819003		0.970453	0.719585	0.932432	0.00534769	0.356542		0.0164996	0.0250993	0.178262		0.698095	0.981248		0.787039	0.0454353	0.787039
809	Contig42305_549	-	5_34	0.043798	0.480849	0.639877		0.791791	0.451738	0.617991		0.0389253	0.211222	0.0717968		0.106827	0.367041	0.212684	0.0118893	0.0351188		0.121905	0.0391008	0.597686		0.768935	0.863196		0.432756	0.16759	0.391549
810	Contig35626_182	-	5_33.7	0.0352073	0.0519668	0.0203824		0.346258	0.393485	0.155541		0.0906362	0.619976	0.183488		0.529083	0.726783	0.843871	0.0128568	0.36009		0.001064	0.000174725	0.000567086		0.0688724	0.240028		0.651608	0.24615	0.374893
811	Contig35626_260	-	5_33.6	0.0358543	0.058236	0.022579		0.38579	0.460697	0.178143		0.0880266	0.645071	0.202196		0.469886	0.756284	0.86087	0.016203	0.353053		0.00105075	0.000217083	0.000850233		0.0573261	0.224698		0.595975	0.243722	0.346551
812	Contig51978_819	-	5_32.8	0.860865	0.417378	0.55041		0.529068	0.304753	0.698421		0.802842	0.8695	0.771485		0.523859	0.95125	0.712459	0.109903	0.980202		0.253376	0.133581	0.6023		0.88232	0.574359		0.282145	0.024661	0.87823
813	Contig26494_139	-	5_32.8	0.0267718	0.053986	0.0221794		0.356618	0.451711	0.173062		0.253089	0.835497	0.317005		0.250595	0.932433	0.802847	0.0195523	0.290148		0.001064	0.000177737	0.000916453		0.142987	0.240028		0.578542	0.343201	0.234447
814	Contig34028_525	-	5_32.8	0.498585	0.336176	0.518702		0.87822	0.45621	0.86087		0.353184	0.677926	0.712465		0.677919	0.70543	0.63242	0.227389	0.970453		0.159035	0.0276211	0.0699482		0.615574	0.701068		0.219051	0.0876593	0.539848
815	Contig50116_879	-	5_32.6	0.000295048	0.000867393	2.26823e-05		0.000508455	0.00556749	0.000284838		0.281806	0.160133	0.0414195		0.000550499	0.0496727	0.00837472	0.122199	0.019797		0.0017429	6.2809e-05	0.000220415		0.0141647	0.00131358		0.719633	0.248521	0.638797
816	Contig44836_203	-	5_32.6	0.349599	0.393416	0.529039		0.835493	0.607778	0.664569		0.192592	0.626148	0.607789		0.363674	0.719585	0.771488	0.00685018	0.349599		0.00905149	0.0108806	0.0543125		0.497082	0.953649		0.434461	0.128572	0.756321
817	Contig40828_1699	-	5_32.3	0.0358543	0.058236	0.022579		0.38579	0.460697	0.178143		0.0880266	0.645071	0.202196		0.469886	0.756284	0.86087	0.016203	0.353053		0.00105075	0.000217083	0.000850233		0.0573261	0.224698		0.595975	0.243722	0.346551
818	Contig8819_185	-	5_29.5	0.677891	0.567012	0.645046		0.980202	0.561447	0.887026		0.188881	0.726767	0.56146		0.229478	0.802847	0.417464	0.0443237	0.6915		0.025814	0.0220208	0.218712		0.791995	0.718852		0.691591	0.0703073	0.895933
819	Contig40957_743	-	5_27	0.127872	0.476503	0.364069		1	0.217038	0.777785		0.239082	0.752384	0.307586		0.0567812	0.639913	0.109535	0.407856	0.397806		0.752429	0.0959348	0.474706		0.836992	0.294047		0.0319796	0.0971319	0.217282
820	Contig10875_310	-	5_26.8	0.0187138	0.00832382	0.000676088		0.0126712	0.0594216	0.00551663		0.349677	0.301809	0.0422127		0.00349271	0.146832	0.0198785	0.194548	0.112943		0.0147612	0.00124318	0.00133343		0.0483156	0.0020601		0.620073	0.154445	0.493883
821	Contig33106_985	-	5_25.7	0.321696	0.764684	0.655507		0.0968477	0.242408	0.364084		0.22307	0.428922	0.632397		0.252858	0.0895746	0.0623488	0.566753	0.0430379		0.485392	0.862806	0.0171887		0.50281	0.120101		0.647671	0.0272149	1
822	Contig40919_912	-	5_25.3	0.0236879	0.0177096	0.00255866		0.626148	0.595854	0.126934		0.0612133	0.229547	0.0363026		0.0515351	0.645098	0.329723	0.012738	0.0854577		0.00790233	0.00138758	0.0259522		0.190806	0.196813		0.932436	0.111337	0.219009
823	Contig31345_770	-	5_25.1	0.0280406	0.0368881	0.011304		0.451691	0.434212	0.169697		0.0997442	0.545027	0.123309		0.304753	0.990051	0.734037	0.0210496	0.374518		0.00387687	0.000577978	0.00582847		0.141564	0.274996		0.5901	0.192984	0.451926
824	Contig54051_150	-	5_24.9	0.465232	0.544986	0.932431		0.236298	0.409274	0.451691		0.810881	0.719574	0.878219		0.0402299	0.0395594	0.0284029	0.185317	0.273558		0.0253352	0.0458319	0.0956079		0.56355	0.404542		0.282145	0.474766	0.87823
825	Contig19105_77	-	5_24.8	0.0319092	0.432562	0.647576		1	0.528283	0.689862		0.212643	0.740723	0.388204		0.329142	0.178714	0.193506	0.0428841	0.0425503		0.42542	0.202995	0.749324		0.750394	0.611359		0.275714	0.0513784	1
826	Contig41908_972	-	5_24.5	0.255446	0.150975	0.143832		0.819001	0.990051	0.904912		0.0510469	0.187053	0.270986		0.0438167	0.684695	0.438558	0.0146247	0.0913698		0.0543539	0.0338891	0.805413		0.972233	0.639864		0.990051	0.0982384	0.601908
827	Contig38095_294	-	5_23.9	0.0386362	0.428884	0.214037		0.597671	1	0.151824		0.5849	0.729641	0.204168		0.261997	0.256522	0.0623488	0.428949	0.205492		0.920525	0.0947537	0.344072		0.22021	0.873721		0.294391	0.411371	0.513358
828	Contig50910_2320	-	5_22.7	0.106109	0.841811	0.555199		1	0.549628	0.381956		0.300787	1	0.135381		0.0779753	0.26393	0.0517809	0.252916	0.155744		0.719117	0.0559933	0.393305		0.411626	0.915792		0.0865855	0.294391	0.183686
829	Contig50910_523	-	5_22.5	0.14059	0.88777	0.625086		0.862782	0.447806	0.485282		0.36125	1	0.161997		0.0803581	0.277571	0.0448836	0.298624	0.166202		0.862809	0.0763907	0.474059		0.423675	0.901975		0.0953811	0.247816	0.197662
830	Contig33737_655	-	5_22.4	0.30077	0.508384	0.611049		1	0.841822	0.740728		0.27957	0.385099	0.382		0.0148563	0.177585	0.0161316	0.887782	0.258293		0.221761	0.204392	0.172856		0.886619	0.42324		0.353017	0.503754	0.279752
831	Contig50421_402	-	5_21.6	0.11739	0.192487	0.208088		0.0286224	0.036593	0.0273048		0.268347	0.0880266	0.378294		0.0222008	0.0105676	0.0635955	0.0321332	0.0383139		0.0126121	0.0736992	0.0642162		0.10726	0.0196535		0.578528	0.726823	0.951251
832	Contig44142_65	-	5_21.6	0.11739	0.192487	0.208088		0.0286224	0.036593	0.0273048		0.268347	0.0880266	0.378294		0.0222008	0.0105676	0.0635955	0.0321332	0.0383139		0.0126121	0.0736992	0.0642162		0.10726	0.0196535		0.578528	0.726823	0.951251
833	Contig36705_1061	-	5_21.6	0.479278	0.518717	0.664576		0.664592	0.734042	0.913994		0.95125	0.913994	0.488896		0.158662	0.238826	0.142708	0.42169	0.787005		0.284954	0.601921	0.505352		0.693364	0.616776		0.734097	0.196854	0.378623
834	Contig16047_279	-	5_21.6	0.0846409	0.176385	0.181605		0.0148632	0.0263187	0.0167803		0.227318	0.0872212	0.336231		0.0216057	0.00982851	0.0706792	0.0276618	0.0358803		0.00975894	0.062718	0.0590129		0.107099	0.0192258		0.572844	0.705477	0.951251
835	Contig41159_820	-	5_19.8	0.923164	0.698409	0.923164		0.295921	0.705399	0.671203		0.835495	0.658009	0.913993		0.0582983	0.0340054	0.045573	0.058955	0.270892		0.0657341	0.0538406	0.104194		0.738895	0.304678		0.443106	0.941795	0.443106
836	Contig43152_403	-	5_19.3	0.0665747	0.0678613	0.0599287		0.572682	0.374566	0.208156		0.346258	0.545027	0.109828		0.771481	0.941793	0.734037	0.0256337	0.498553		0.00983233	0.00440105	0.0297776		0.0541769	0.363855		0.109175	0.734086	0.401563
837	Contig40624_468	-	5_18.5	0.0806743	0.401266	0.57267		0.658009	0.895924	0.960802		0.951249	0.726772	0.970453		0.529083	0.273748	0.664592	0.52392	0.810877		0.620073	0.601908	0.691011		0.953525	0.981552		0.44313	0.819031	0.524057
838	Contig15845_142	-	5_18	0.0959431	0.253024	0.529068		0.545041	0.619976	0.771488		0.584181	0.970453	0.719585		0.425775	0.104814	0.425819	0.719596	0.923165		0.333255	0.382331	0.340446		0.7303	0.959143		0.401619	0.684772	0.596001
839	Contig50432_1130	-	5_11.5	0.146683	0.0922874	0.0217666		0.0320806	0.0383953	0.00356448		0.442905	0.171426	0.00814611		0.0473072	0.149741	0.0377311	0.296044	0.145269		0.0523669	0.00199878	0.00104891		0.0354724	0.00977429		0.53452	0.658106	0.210656
840	Contig8751_528	-	5_11.1	0.980202	0.970453	0.923164		0.469886	0.741368	0.802839		0.0380334	0.0969065	0.434233		0.413327	0.058955	0.0648217	0.0324378	0.000408375		0.353387	0.0773018	0.865541		0.951872	0.830066		0.314199	0.479474	0.273996
841	Contig8751_1048	-	5_11.1	0.980202	0.970453	0.923164		0.469886	0.741368	0.802839		0.0380334	0.0969065	0.434233		0.413327	0.058955	0.0648217	0.0324378	0.000408375		0.353387	0.0773018	0.865541		0.951872	0.830066		0.314199	0.479474	0.273996
842	Contig8751_1483	-	5_11.1	0.980202	0.970453	0.923164		0.469886	0.741368	0.802839		0.0380334	0.0969065	0.434233		0.413327	0.058955	0.0648217	0.0324378	0.000408375		0.353387	0.0773018	0.865541		0.951872	0.830066		0.314199	0.479474	0.273996
843	Contig37962_1175	-	5	0.0365824	0.262034	0.181066		0.321796	0.680866	0.485317		0.212727	0.764714	0.436379		0.342081	0.689905	0.538822	0.508462	0.560933		0.24102	0.0338547	0.321558		0.693427	0.674051		0.709028	0.151216	0.528451
844	Contig6619_483	-	6_51.6	0.275462	0.920507	0.699205		0.549628	0.498919	0.82344		0.329158	0.414674	0.655527		0.421694	0.708953	0.065724	0.672146	0.0415929		0.463982	0.533581	0.651591		0.549173	0.154322		0.862809	0.639968	0.566832
845	Contig52055_519	-	6_50	0.198227	0.313825	0.238584		0.460716	0.421577	0.567049		0.712459	0.684688	0.843869		0.684681	0.248261	0.356671	0.590011	0.712443		0.819028	0.719633	0.460704		0.880558	0.73532		0.371229	0.0284081	0.691599
846	Contig33156_738	-	6_42	0.55041	0.827201	0.895922		0.712448	0.638691	0.705399		0.429972	0.67121	0.904913		0.802839	0.827212	0.508574	0.913994	0.990051		0.539797	0.719627	0.77511		0.866927	0.431711		0.632492	0.0485456	0.567187
847	Contig52329_69	-	6_37.8	0.0717149	0.385027	0.508364		0.611049	1	0.764692		0.472244	0.528293	0.862782		0.566726	0.221584	0.823447	0.920514	1		0.823474	0.699277	0.120485		0.638964	0.274524		0.0959348	0.647671	0.385227
848	Contig44843_260	-	6_37.8	0.0379861	0.209713	0.388162		0.689862	0.841816	0.806911		0.418169	0.480871	0.806914		0.352813	0.443954	0.920513	1	0.729626		0.407948	1	0.0948542		0.775839	0.34391		0.107725	0.485405	0.611142
849	Contig44843_182	-	6_37.8	0.0112718	0.168364	0.319274		0.689862	0.86278	0.699216		0.16303	0.440102	0.528293		0.447794	0.163074	0.560933	0.740732	1		0.566821	1	0.0142897		0.357942	0.115449		0.411371	0.37604	0.862809
850	Contig32378_594	-	6_35.9	0.401288	0.0997081	0.198262		0.125751	0.698434	0.329694		0.941793	0.852328	0.941793		0.389654	0.712477	0.7488	0.904915	0.843866		0.980202	0.374893	0.603506		0.790927	0.964935		0.632515	0.0434091	0.645186
851	Contig32378_281	-	6_35.5	0.214265	0.245648	0.164754		0.109792	0.802839	0.442864		0.397378	0.151084	0.176457		0.698421	0.960802	0.572707	0.658025	0.161586		0.545162	0.250917	0.629644		0.753821	0.778022		0.852342	0.128572	0.951251
852	Contig43373_119	-	6_34.4	0.0296746	0.00483425	0.0168818		0.119752	0.298835	0.190692		0.370924	0.712454	0.508558		0.202161	0.0706792	0.0612133	0.671225	0.323174		0.508715	0.120148	0.68839		0.510942	0.915395		0.66466	0.0078303	0.430203
853	Contig31198_276	-	6_34.4	0.160865	0.806904	0.47221		0.372869	0.729636	0.92051		0.300787	0.5849	0.920511		0.258293	0.920514	0.067684	0.887778	0.0408898		0.401256	0.451858	0.500111		0.602394	0.111771		0.752429	0.513358	0.618074
854	Contig19013_313	-	6_33.6	0.0379861	0.209713	0.388162		0.689862	0.841816	0.806911		0.418169	0.480871	0.806914		0.352813	0.443954	0.920513	1	0.729626		0.407948	1	0.0948542		0.775839	0.34391		0.107725	0.485405	0.611142
855	Contig8446_116	-	6_33.3	0.00306164	0.00565084	0.00711394		0.151047	0.595843	0.210195		0.174751	0.508558	0.181676		0.301779	0.276406	0.619976	0.539687	0.960802		0.0773018	0.0204371	0.285647		0.170163	0.825018		0.260942	0.0163692	0.508734
856	Contig40934_1242	-	6_32.4	0.374518	0.0659407	0.0783521		0.130631	0.726762	0.329638		0.771485	0.887027	0.677912		0.174714	0.460755	0.578409	0.819008	0.960802		0.827228	0.166827	0.269955		0.310833	0.573212		0.734086	0.00966965	0.651598
857	Contig8982_1259	-	6_31.8	0.0295104	0.211142	0.421669		0.611049	0.625093	0.572655		0.218528	0.513244	0.689868		0.572655	0.281607	0.806918	0.604305	1		0.489869	0.920525	0.00961429		0.302759	0.115449		0.485405	0.303214	0.791832
858	Contig41243_191	-	6_29.9	0.058397	0.302975	0.523161		0.528283	0.52318	0.503613		0.263892	0.639891	0.791791		0.421694	0.230938	0.806918	0.806921	0.777773		0.655592	0.920525	0.00707433		0.207183	0.064372		0.421852	0.319505	0.719123
859	Contig41243_1735	-	6_29.9	0.058397	0.302975	0.523161		0.528283	0.52318	0.503613		0.263892	0.639891	0.791791		0.421694	0.230938	0.806918	0.806921	0.777773		0.655592	0.920525	0.00707433		0.207183	0.064372		0.421852	0.319505	0.719123
860	Contig41243_257	-	6_29.9	0.058397	0.302975	0.523161		0.528283	0.52318	0.503613		0.263892	0.639891	0.791791		0.421694	0.230938	0.806918	0.806921	0.777773		0.655592	0.920525	0.00707433		0.207183	0.064372		0.421852	0.319505	0.719123
861	Contig41243_816	-	6_29.9	0.0315701	0.265749	0.432574		0.740723	0.655527	0.672133		0.193506	0.625108	0.689874		0.4326	0.209835	0.752388	0.689886	0.806907		0.459898	0.887796	0.0123634		0.209482	0.0664341		0.379085	0.391549	0.672209
862	Contig41243_2347	-	6_29.9	0.0668314	0.344657	0.584883		0.451738	0.436326	0.440102		0.292062	0.699227	0.841822		0.366995	0.263949	0.764705	0.841828	0.729631		0.709001	0.84185	0.0053951		0.17159	0.0495388		0.42908	0.283843	0.764749
863	Contig41243_1403	-	6_29.9	0.0315701	0.265749	0.432574		0.740723	0.655527	0.672133		0.193506	0.625108	0.689874		0.4326	0.209835	0.752388	0.689886	0.806907		0.459898	0.887796	0.0123634		0.209482	0.0664341		0.379085	0.391549	0.672209
864	Contig41243_1116	-	6_29.9	0.0315701	0.265749	0.432574		0.740723	0.655527	0.672133		0.193506	0.625108	0.689874		0.4326	0.209835	0.752388	0.689886	0.806907		0.459898	0.887796	0.0123634		0.209482	0.0664341		0.379085	0.391549	0.672209
865	Contig41443_145	-	6_28.4	0.0699042	0.313853	0.248126		0.218623	0.82721	0.869501		0.281869	0.567075	0.555954		0.607799	0.0157949	0.671233	0.409389	0.168057		0.613957	0.202584	0.727385		0.791085	0.733374		0.771528	0.0125348	0.127384
866	Contig41477_807	-	6_28.3	0.197351	0.68083	0.358357		0.52318	0.699216	1		0.425292	0.494309	0.862782		0.177477	0.806921	0.0692977	0.887778	0.0216586		0.440225	0.38521	0.556957		0.798655	0.176601		0.597767	0.647671	0.777829
867	Contig17683_257	-	6_28.1	0.313797	0.413283	0.278968		0.0814864	0.632383	0.421555		0.397378	0.941793	0.726767		0.0932144	0.183525	0.658017	0.346313	0.567012		0.827228	0.11125	0.0868563		0.77333	0.679193		0.651598	0.0145109	0.133625
868	Contig35584_190	-	6_27.6	0.0520042	0.364055	0.54961		0.752374	0.791787	0.752374		0.655527	0.418169	0.518175		0.120888	1	0.260174	0.791798	0.11286		0.324352	0.63996	0.0976201		0.109529	0.0208176		0.604376	0.887796	0.84185
869	Contig42890_62	-	6_27.6	0.0435669	0.234103	0.381956		0.597687	0.632404	0.611065		0.29208	0.740732	0.699233		0.307586	0.265863	0.823453	0.740743	0.680841		0.499048	0.823478	0.0148094		0.309221	0.0945588		0.285918	0.494443	0.533604
870	Contig10559_213	-	6_26.9	0.0520042	0.364055	0.54961		0.752374	0.791787	0.752374		0.655527	0.418169	0.518175		0.120888	1	0.260174	0.791798	0.11286		0.324352	0.63996	0.0976201		0.109529	0.0208176		0.604376	0.887796	0.84185
871	Contig18141_188	-	6_26.5	0.14959	0.53433	0.38579		0.133257	0.561473	0.304812		0.484072	0.913994	0.385863		0.236366	0.0742137	0.498653	0.225183	0.265703		0.860885	0.16058	0.544167		0.904883	0.914205		0.84389	0.00303556	0.112457
872	Contig40530_1235	-	6_26.5	0.0520042	0.364055	0.54961		0.752374	0.791787	0.752374		0.655527	0.418169	0.518175		0.120888	1	0.260174	0.791798	0.11286		0.324352	0.63996	0.0976201		0.109529	0.0208176		0.604376	0.887796	0.84185
873	Contig31320_1074	-	6_26.5	0.0520042	0.364055	0.54961		0.752374	0.791787	0.752374		0.655527	0.418169	0.518175		0.120888	1	0.260174	0.791798	0.11286		0.324352	0.63996	0.0976201		0.109529	0.0208176		0.604376	0.887796	0.84185
874	Contig31304_1735	-	6_26.5	0.185172	0.225009	0.238584		0.0184247	0.270986	0.310818		0.298896	0.810884	0.442905		0.0941508	0.0989007	0.529113	0.263248	0.349625		0.374833	0.099142	0.461165		0.403128	0.792391		0.726823	0.0182994	0.0676788
875	Contig22583_156	-	6_26.5	0.115145	0.413283	0.356542		0.0413911	0.363674	0.313853		0.479278	0.904913	0.632392		0.17642	0.0300809	0.356645	0.304843	0.161586		0.895932	0.25837	0.898616		0.86975	0.984693		0.810908	0.00268604	0.0554327
876	Contig41035_1817	-	6_26.3	0.197351	0.68083	0.358357		0.52318	0.699216	1		0.425292	0.494309	0.862782		0.177477	0.806921	0.0692977	0.887778	0.0216586		0.440225	0.38521	0.556957		0.798655	0.176601		0.597767	0.647671	0.777829
877	Contig40932_1010	-	6_24.9	0.075403	0.292976	0.292976		0.310789	0.923165	0.895924		0.508558	0.56146	0.980202		0.295921	0.0447462	0.236366	0.534374	0.0806407		0.317257	0.137503	0.315058		0.319499	0.576085		0.87823	0.0117323	0.296281
878	Contig17292_147	-	6_24.9	0.075403	0.292976	0.292976		0.310789	0.923165	0.895924		0.508558	0.56146	0.980202		0.295921	0.0447462	0.236366	0.534374	0.0806407		0.317257	0.137503	0.315058		0.319499	0.576085		0.87823	0.0117323	0.296281
879	Contig41035_1706	-	6_24.8	0.0931448	0.298777	0.260493		0.0477291	0.349651	0.310789		0.438537	0.895924	0.69152		0.146719	0.028428	0.438558	0.255608	0.156949		0.895932	0.25837	0.898616		0.89911	0.998348		0.810908	0.00268604	0.0554327
880	Contig43212_186	-	6_22.1	0.188845	0.613837	0.25802		0.238684	0.810884	0.86087		0.45623	0.613867	0.932433		0.179956	0.0694118	0.192703	0.409389	0.0747502		0.869514	0.194909	0.232585		0.720219	0.796562		0.895934	0.102168	0.378623
881	Contig49782_332	-	6_22	0.120842	0.374518	0.316892		0.0647554	0.397355	0.356592		0.429972	0.904913	0.741372		0.166433	0.0324378	0.442905	0.279124	0.167986		0.913998	0.279365	0.874503		0.944405	0.956509		0.960803	0.00790233	0.12491
882	Contig40802_582	-	6_21.7	0.430059	0.932433	0.860875		0.425889	0.50866	0.691561		0.677965	0.314098	0.771512		0.339664	0.055887	0.18019	0.567157	0.108927		0.664698	0.276841	0.40718		0.238711	0.555159		0.835527	0.0350577	0.779263
883	Contig31685_524	-	6_21.7	0.256429	0.47221	0.291992		0.494299	0.425279	0.611049		0.217038	0.544154	0.476526		0.494299	0.331713	0.508405	0.544173	0.378864		0.887793	0.764738	0.0920587		0.819602	0.503954		0.307755	0.244341	0.591309
884	Contig32178_701	-	6_21.7	0.0520042	0.364055	0.54961		0.752374	0.791787	0.752374		0.655527	0.418169	0.518175		0.120888	1	0.260174	0.791798	0.11286		0.324352	0.63996	0.0976201		0.109529	0.0208176		0.604376	0.887796	0.84185
885	Contig9865_491	-	6_18.6	0.281714	0.220628	0.273558		0.050533	0.316947	0.265703		0.270986	0.960802	0.763842		0.320073	0.498635	0.779209	0.346313	0.810874		0.434436	0.0850544	0.306358		0.961741	0.87136		0.66466	0.0723466	0.658096
886	Contig6834_1575	-	6_18.3	0.212219	0.887025	0.786998		0.488843	0.405284	0.748786		0.0399067	0.990051	0.913993		0.484037	0.393558	0.508591	0.349759	0.904912		0.323568	0.0936424	0.416654		0.689699	0.160896		0.719639	0.456426	0.590114
887	Contig9322_372	-	6_17.9	0.0783855	0.287319	0.200167		0.268347	0.835495	0.802842		0.214403	0.698434	0.578409		0.589976	0.0259003	0.787011	0.488896	0.21016		0.620073	0.170133	0.867274		0.760941	0.767206		0.726829	0.0730808	0.243762
888	Contig50656_189	-	6_17.8	0.0761296	0.273558	0.196272		0.38579	0.869499	0.869499		0.216467	0.69152	0.545027		0.589965	0.0281617	0.75628	0.545055	0.222791		0.561586	0.178534	0.809329		0.764411	0.765788		0.70547	0.0892652	0.236701
889	Contig52023_184	-	6_15.9	0.118529	0.329584	0.196272		0.421555	0.941793	0.869499		0.143941	0.741372	0.572695		0.578385	0.0159037	0.712459	0.57272	0.179813		0.268659	0.0936	0.620394		0.814444	0.806017		0.980202	0.076608	0.470106
890	Contig43177_374	-	6_15.5	0.691526	0.409319	0.265767		0.036017	0.0951714	0.0741773		0.326563	0.578447	0.202344		0.0741773	0.620028	0.626197	0.607854	0.438558		0.734103	0.165398	0.590669		0.179964	0.367879		0.726848	0.261102	0.82724
891	Contig16485_168	-	6_5.9	0.904911	0.46066	0.367219		0.0180636	0.0352335	0.0617348		0.316976	0.951249	0.860869		0.0438167	0.263214	0.26838	0.442925	0.188776		0.827228	0.371169	0.687083		0.068153	0.2507		0.620073	0.180316	0.508734
892	Contig32918_130	-	6_2.2	0.0416459	0.388204	0.321744		0.729651	0.36413	0.560942		0.136308	0.555255	0.476561		0.14616	0.217143	0.254751	0.57271	0.294199		0.92053	0.887801	0.0802911		0.64365	0.371932		0.0826143	0.279797	0.220321
893	Contig12899_678	-	6	0.278998	0.734023	0.413305		0.429972	0.255542	0.447275		0.0880625	0.71958	0.698434		0.35313	0.188992	0.619986	0.393558	0.474532		0.413592	0.296281	0.991139		0.811801	0.890742		0.513803	0.651608	0.0210676
894	Contig13792_73	-	7_5.1	0.488792	0.329584	0.353053		0.572682	0.346231	0.342846		0.589976	0.835495	0.595854		0.518702	0.913994	0.0464468	0.169808	0.567012		0.293361	0.980202	0.580422		0.0420667	0.24549		0.572829	0.00775893	0.712516
895	Contig35933_324	-	7_10.8	0.129469	0.0557439	0.0817504		0.347357	0.791787	0.887772		0.425292	0.639891	0.194784		0.0517423	0.791798	0.672139	0.397862	0.167268		0.300956	0.806948	0.305507		0.291214	0.815261		0.0773027	0.18862	0.0382296
896	Contig35933_564	-	7_10.8	0.440064	0.202735	0.455689		0.147976	0.92051	0.708936		0.680847	0.428922	0.372884		0.0784415	1	0.277533	0.411251	0.136177		1	0.618065	0.11363		0.102578	0.182027		0.597767	0.303214	0.285896
897	Contig35933_411	-	7_10.8	0.440064	0.202735	0.455689		0.147976	0.92051	0.708936		0.680847	0.428922	0.372884		0.0784415	1	0.277533	0.411251	0.136177		1	0.618065	0.11363		0.102578	0.182027		0.597767	0.303214	0.285896
898	Contig51530_121	-	7_13.7	0.129469	0.0557439	0.0817504		0.347357	0.791787	0.887772		0.425292	0.639891	0.194784		0.0517423	0.791798	0.672139	0.397862	0.167268		0.300956	0.806948	0.305507		0.291214	0.815261		0.0773027	0.18862	0.0382296
899	Contig8542_620	-	7_15.9	0.485249	0.503593	0.68985		0.109469	0.205532	0.220009		0.117204	0.411223	0.480871		0.0157378	0.0558417	0.283644	0.0421589	0.00392894		0.163239	0.382112	0.884724		0.851575	0.401543		0.156043	0.00984881	0.0611084
900	Contig31375_801	-	7_15.9	0.632375	0.237344	0.37284		0.0939497	0.538761	0.63239		0.572664	0.591218	0.485282		0.0488484	0.639905	0.920513	0.0735386	0.0939079		0.0902826	0.269804	0.658296		0.997716	0.895718		0.165398	0.00774245	0.223288
901	Contig8542_395	-	7_16.1	0.485249	0.503593	0.68985		0.109469	0.205532	0.220009		0.117204	0.411223	0.480871		0.0157378	0.0558417	0.283644	0.0421589	0.00392894		0.163239	0.382112	0.884724		0.851575	0.401543		0.156043	0.00984881	0.0611084
902	Contig9568_806	-	7_17.7	0.27625	0.567012	0.567012		0.827205	0.187017	0.137105		0.349677	0.456191	0.151084		0.923165	0.248226	0.122161	0.00870329	0.360065		0.827228	0.601896	0.528348		0.898256	0.834018		0.114549	0.227658	0.810908
903	Contig37868_195	-	7_18.9	0.904911	0.342794	0.421513		0.329638	0.429951	0.104627		0.488843	0.370924	0.712454		0.0519971	0.0366757	0.0248976	0.0214477	0.0698387		0.498764	0.827228	0.681165		0.109536	0.0331902		0.137547	0.273996	0.556072
904	Contig41350_466	-	7_25.9	0.578422	0.578422	0.595876		0.869505	0.794895	0.70543		0.0607692	0.192779	0.677949		0.378396	0.572786	0.250804	0.12599	0.539687		0.71966	0.71966	0.745836		0.0411513	0.131533		0.214922	0.323708	0.941796
905	Contig31372_311	-	7_26.5	0.613817	0.990051	0.843863		0.677905	0.960802	0.595843		0.139821	0.518717	0.360141		0.539645	0.397426	0.108812	0.065478	0.818996		0.299158	0.878229	0.839289		0.0382352	0.0768807		0.15899	0.10014	0.951251
906	Contig7101_441	-	7_30.4	0.0418301	0.00807875	0.00612413		0.92051	0.689862	0.38819		0.166244	0.16303	0.0309047		0.0704937	0.806921	0.777789	0.193527	0.136177		0.604366	0.841847	0.951001		0.545083	0.906216		0.136479	0.106411	0.227943
907	Contig40581_1337	-	7_30.4	0.0418301	0.00807875	0.00612413		0.92051	0.689862	0.38819		0.166244	0.16303	0.0309047		0.0704937	0.806921	0.777789	0.193527	0.136177		0.604366	0.841847	0.951001		0.545083	0.906216		0.136479	0.106411	0.227943
908	Contig45469_388	-	7_30.9	0.00540662	0.0250637	0.049081		0.206173	0.3637	0.572695		0.00209361	0.0515663	0.18709		0.425753	0.970453	0.45623	0.187164	0.691507		0.302135	0.787039	0.81241		0.15614	0.497082		0.094587	0.120236	0.887037
909	Contig41028_1457	-	7_32.3	0.0298566	0.162988	0.100435		0.0416459	0.176333	0.147054		0.108172	0.862784	0.385084		0.719066	0.752393	0.672146	0.35845	0.538752		0.339578	0.920526	0.551914		0.719471	0.733525		0.823482	0.887798	0.5183
910	Contig32315_1252	-	7_33.9	0.124397	0.120842	0.0504735		0.229478	0.401288	0.313853		0.0932501	0.101683	0.125714		0.118601	0.684695	0.204211	0.0256337	0.421513		0.180273	0.443082	0.156845		0.645035	0.803241		0.10014	0.234406	0.567187
911	Contig36287_186	-	7_33.9	0.0169499	0.0036201	0.00192306		0.672127	0.316908	0.112903		0.0672663	0.030392	0.00272221		0.0591199	0.752388	1	0.256522	0.249277		0.841847	0.680907	0.74003		0.946398	0.749561		0.373046	0.24606	0.258517
912	Contig32680_433	-	7_34.9	0.021341	0.11968	0.257957		0.332891	0.356592	0.810879		0.0160149	0.0740716	0.434233		0.0288936	0.95125	0.0572606	0.128242	0.451653		0.0253352	0.45638	0.3449		0.162757	0.0625368		0.202584	0.677989	0.843886
913	Contig35895_620	-	7_36.6	0.0175225	0.0029574	0.00160133		0.617991	0.285701	0.102966		0.0713736	0.0338148	0.00309466		0.0587965	0.777797	1	0.256522	0.249295		0.777829	0.740775	0.740714		0.936917	0.744513		0.376057	0.254902	0.231136
914	Contig50337_1163	-	7_38.4	0.227183	0.619938	0.60176		0.0314551	0.151047	0.503539		0.104663	0.220729	0.794883		0.208156	0.326503	0.409319	0.0182936	0.224976		0.198645	0.705463	0.74271		0.295821	0.407791		0.133625	0.166871	0.913998
915	Contig32228_198	-	7_38.4	0.555888	0.0837981	0.0698387		0.498585	0.238617	0.310789		0.349677	0.11637	0.220729		0.00650889	0.121026	0.16017	0.0186387	0.19437		0.0709404	0.132299	0.455892		0.599296	0.429557		0.141586	0.534502	0.794915
916	Contig51855_476	-	7_39.8	0.895922	0.960802	0.705388		0.503539	0.913992	0.607778		0.332919	0.378294	0.240992		0.298835	0.484072	0.273682	0.0501471	0.651483		0.389863	0.748829	0.388874		0.812004	0.572925		0.353418	0.323568	0.860884
917	Contig32829_1000	-	7_41.6	0.037576	0.260118	0.12949		0.0581163	0.22461	0.181045		0.103621	1	0.459779		0.555226	0.920515	0.862787	0.397877	0.708931		0.421852	1	0.667619		0.593184	0.917921		0.503754	0.680922	0.36142
918	Contig7333_474	-	7_42	0.0936856	0.0519101	0.0165444		0.0384034	0.15908	0.0774266		0.170268	0.144483	0.0486568		0.0804821	0.489162	0.0331398	0.0319549	0.456426		0.293884	0.2666	0.0792221		0.7486	0.126123		0.771587	0.0676244	0.405933
919	Contig7333_534	-	7_42	0.671189	0.483985	0.240894		0.447255	0.632383	0.518702		0.198297	0.202196	0.212288		0.00280807	0.460755	0.0166434	0.0226886	0.224976		0.101063	0.20452	0.138692		0.876692	0.0799783		0.734086	0.320414	0.202584
920	Contig11113_400	-	7_42.7	0.719558	0.188776	0.156949		0.734028	0.484019	0.479261		0.38963	0.110892	0.27906		0.0224102	0.293127	0.055647	0.00854417	0.135713		0.0795489	0.232095	0.209611		0.497579	0.512989		0.12491	0.66466	0.895933
921	Contig51486_313	-	7_42.7	0.233936	0.0405582	0.0128772		0.183415	0.194439	0.154004		0.304782	0.181676	0.126934		0.0879912	0.332975	0.250629	0.0204665	0.292976		0.16522	0.260904	0.286648		0.733227	0.384812		0.150032	0.145747	0.5901
922	Contig8897_216	-	7_42.7	0.823434	0.190858	0.127051		0.369908	0.305269	0.841816		0.503624	0.920511	0.49893		0.0321203	0.187186	0.604297	0.0509135	0.0159708		0.503728	1	0.324182		0.231928	0.993428		0.823478	0.0782266	0.249541
923	Contig8897_566	-	7_42.7	0.672114	0.604266	0.560897		0.049413	0.0939497	0.285683		0.428922	0.887774	0.806914		0.0448275	0.14523	0.604297	0.0353855	0.0196289		0.841847	0.72969	0.40835		0.476658	0.929471		0.862809	0.314735	0.39474
924	Contig8897_141	-	7_42.7	0.823434	0.190858	0.127051		0.369908	0.305269	0.841816		0.503624	0.920511	0.49893		0.0321203	0.187186	0.604297	0.0509135	0.0159708		0.503728	1	0.324182		0.231928	0.993428		0.823478	0.0782266	0.249541
925	Contig33815_351	-	7_42.7	0.0616714	0.0524344	0.0996378		0.734028	0.421555	0.779202		0.00547618	0.0297478	0.16327		0.523859	0.95125	0.545041	0.222963	0.932431		0.0936	0.46547	0.957437		0.254361	0.427629		0.176855	0.651598	0.835516
926	Contig49880_1051	-	7_43.2	0.0576827	0.0142681	0.002149		0.166433	0.290178	0.208156		0.0406415	0.0193074	0.0158661		0.158551	0.726777	0.417464	0.0110685	0.513566		0.0416984	0.0467074	0.0186576		0.729169	0.107798		0.140227	0.0216389	0.951251
927	Contig43878_132	-	7_43.2	0.218486	0.0678613	0.0119528		0.17642	0.529068	0.342846		0.145342	0.0376749	0.0345996		0.447255	0.810887	0.243391	0.0578419	0.607758		0.232095	0.236661	0.0334067		0.919983	0.0925043		0.323568	0.011841	0.990051
928	Contig50380_901	-	7_43.5	0.175115	0.841811	0.862775		0.0526458	0.0808188	0.267678		0.0794041	0.862782	0.920511		0.169509	0.0874411	0.303043	0.200124	0.0453065		0.74077	0.663763	0.0655134		0.216714	0.578972		0.407964	0.361402	1
929	Contig32225_157	-	7_43.9	0.663681	0.314502	0.140569		0.59121	0.418155	0.92051		0.166244	0.806914	0.639891		0.165143	0.24417	0.242446	0.361266	0.0529132		0.920525	0.663763	0.0218085		0.0126529	0.165636		0.292237	0.0579962	0.920526
930	Contig8976_597	-	7_43.9	0.920507	0.312151	0.375835		0.0567616	0.175157	0.566726		0.841819	0.146116	0.136241		0.164072	0.494332	1	0.148042	0.156753		0.823474	0.663763	0.646532		0.464638	0.566072		0.729696	0.397987	0.920526
931	Contig52042_923	-	7_43.9	0.214265	0.0219511	0.0196121		0.409274	0.332891	0.572682		0.0434316	0.00836166	0.0510469		0.0380059	0.284642	0.28741	0.0174589	0.405217		0.00739776	0.0117138	0.113438		0.655046	0.0918131		0.132343	0.176855	0.980202
932	Contig42858_60	-	7_43.9	0.0187138	0.00145806	0.000148237		0.00858354	0.008046	0.0147077		0.0152849	0.00628456	0.00197823		0.0747502	0.534374	0.229547	0.00954528	0.326363		0.0109813	0.0153189	0.0149282		0.568644	0.064152		0.141586	0.0102182	0.970453
933	Contig33278_1398	-	7_43.9	0.0616714	0.00847928	0.000844502		0.0545339	0.0566537	0.0207892		0.157057	0.0486758	0.0152849		0.0545339	0.589999	0.0960154	0.00666394	0.356542		0.0445498	0.0458319	0.0679828		0.516851	0.176842		0.241359	0.0615367	0.524039
934	Contig6762_1533	-	7_43.9	0.110104	0.467991	0.597655		0.0267325	0.0300392	0.106806		0.0664798	0.480871	0.397833		0.578709	0.0631031	0.358418	0.15485	0.0349055		0.920525	1	0.0916016		0.167074	0.544425		0.264095	0.518288	0.513358
935	Contig7333_1692	-	7_43.9	0.110104	0.467991	0.597655		0.0267325	0.0300392	0.106806		0.0664798	0.480871	0.397833		0.578709	0.0631031	0.358418	0.15485	0.0349055		0.920525	1	0.0916016		0.167074	0.544425		0.264095	0.518288	0.513358
936	Contig6638_1906	-	7_43.9	0.68985	0.198681	0.0956349		0.63239	0.719061	0.63239		0.647596	0.16303	0.0700992		0.401106	0.611073	0.647603	0.572682	0.254617		0.74077	0.841847	0.0628323		0.0400681	0.119489		0.247793	0.0476914	0.538877
937	Contig48249_226	-	7_44.4	0.100602	0.0153748	0.00479012		0.0380059	0.014302	0.0394742		0.088876	0.0239564	0.0345996		0.000171957	0.0998181	0.0256097	0.00142681	0.0904953		0.00335499	0.00796023	0.161057		0.764105	0.0528657		0.0826904	0.096373	0.5901
938	Contig7078_1524	-	7_44.8	0.0783521	0.374518	0.160025		0.0896984	0.214332	0.393461		0.00523089	0.176457	0.27365		0.234002	0.878221	0.86087	0.40533	0.684661		0.100098	0.273958	0.877042		0.424646	0.305288		0.0126314	0.232135	0.810908
939	Contig50380_776	-	7_44.8	0.476492	0.54961	0.249277		0.397819	0.275497	0.82344		0.0951188	0.806914	0.752379		0.127894	0.110212	0.289928	0.260193	0.0353005		0.555316	1	0.0367276		0.0755094	0.495389		0.407964	0.0845343	0.752429
940	Contig43320_168	-	7_45.2	0.555208	0.414648	0.204128		0.421708	0.256484	0.729641		0.122451	0.920513	0.764701		0.103599	0.159955	0.187186	0.326713	0.0373645		0.740775	0.823478	0.0350241		0.0207461	0.237394		0.303235	0.0830564	0.823482
941	Contig50300_331	-	7_45.3	0.869497	0.810874	0.260493		0.523859	0.607778	0.493681		0.0654103	0.284579	0.56146		0.105639	0.843871	0.748791	0.691533	0.518672		0.0736992	0.243683	0.416445		0.719607	0.204436		0.0696406	0.802871	0.980202
942	Contig8311_858	-	7_45.3	0.218486	0.0678613	0.0119528		0.17642	0.529068	0.342846		0.145342	0.0376749	0.0345996		0.447255	0.810887	0.243391	0.0578419	0.607758		0.232095	0.236661	0.0334067		0.919983	0.0925043		0.323568	0.011841	0.990051
943	Contig8311_702	-	7_45.3	0.144017	0.0276365	0.00751009		0.405378	0.488914	0.413441		0.0474642	0.0201533	0.0350681		0.171541	0.741406	0.417581	0.0196419	0.601813		0.0172419	0.0337329	0.0416689		0.823123	0.133855		0.122759	0.0464885	0.960804
944	Contig31525_337	-	7_45.5	0.339522	0.111966	0.0510469		0.0661062	0.028428	0.0414778		0.555968	0.23414	0.0816292		0.00580713	0.488933	0.0636988	0.0423633	0.367294		0.0964606	0.137637	0.30225		0.352396	0.152438		0.163807	0.105196	0.601948
945	Contig9680_480	-	7_45.5	0.779196	0.951249	0.498553		0.356592	0.756272	0.970453		0.484037	0.498601	0.819003		0.163233	0.779212	0.578409	0.719585	0.960802		0.137503	0.421788	0.29098		0.34318	0.393372		0.0575776	0.741422	0.534502
946	Contig10593_929	-	7_46.2	0.214265	0.0219511	0.0196121		0.409274	0.332891	0.572682		0.0434316	0.00836166	0.0510469		0.0380059	0.284642	0.28741	0.0174589	0.405217		0.00739776	0.0117138	0.113438		0.655046	0.0918131		0.132343	0.176855	0.980202
947	Contig8433_253	-	7_46.4	0.111858	0.356542	0.578362		0.293035	0.295921	0.651499		0.0726668	0.887027	0.771485		0.465268	0.421621	0.493715	0.493732	0.561422		0.115612	0.363949	0.6023		0.465799	0.888918		0.00975894	0.802871	0.951251
948	Contig32363_125	-	7_46.9	0.202092	0.0345215	0.0039887		0.220695	0.214332	0.243324		0.0686126	0.044264	0.0679597		0.0300048	0.895926	0.932432	0.287442	0.895922		0.00983233	0.0110831	0.0740141		0.197306	0.0254002		0.0549094	0.0945438	0.677989
949	Contig32177_441	-	7_49	0.077604	0.323174	0.0887716		0.0372927	0.0871501	0.169697		0.00420008	0.245746	0.157057		0.187017	0.843871	0.87822	0.360194	0.584123		0.100098	0.273958	0.877042		0.555715	0.401318		0.0126314	0.232135	0.810908
950	Contig51913_371	-	7_49	0.645046	0.346179	0.677891		0.253024	0.705399	0.529068		0.843868	0.748786	0.748786		0.0666394	0.932433	0.0755388	0.671225	0.413283		0.382273	0.25837	0.111414		0.621885	0.856715		0.115656	0.15746	0.534502
951	Contig7181_1130	-	7_49	0.116262	0.0355163	0.00479012		0.046387	0.0705765	0.0450833		0.0941508	0.0391296	0.0150024		0.050533	0.632411	0.109865	0.00195324	0.295862		0.0383033	0.0485099	0.0556318		0.8063	0.147858		0.0803538	0.0220464	0.425987
952	Contig9312_588	-	7_49	0.116262	0.0355163	0.00479012		0.046387	0.0705765	0.0450833		0.0941508	0.0391296	0.0150024		0.050533	0.632411	0.109865	0.00195324	0.295862		0.0383033	0.0485099	0.0556318		0.8063	0.147858		0.0803538	0.0220464	0.425987
953	Contig7181_842	-	7_49	0.116262	0.0355163	0.00479012		0.046387	0.0705765	0.0450833		0.0941508	0.0391296	0.0150024		0.050533	0.632411	0.109865	0.00195324	0.295862		0.0383033	0.0485099	0.0556318		0.8063	0.147858		0.0803538	0.0220464	0.425987
954	Contig9312_1826	-	7_49	0.116262	0.0355163	0.00479012		0.046387	0.0705765	0.0450833		0.0941508	0.0391296	0.0150024		0.050533	0.632411	0.109865	0.00195324	0.295862		0.0383033	0.0485099	0.0556318		0.8063	0.147858		0.0803538	0.0220464	0.425987
955	Contig9312_1422	-	7_49	0.336123	0.0711894	0.0345215		0.216432	0.098753	0.151047		0.109828	0.0220149	0.0387607		0.00288558	0.206245	0.0482458	0.00272729	0.167986		0.0118225	0.0186193	0.151147		0.832227	0.102233		0.0723466	0.178577	0.620073
956	Contig7281_804	-	7_49	0.353053	0.112943	0.0394198		0.304753	0.179883	0.216432		0.106699	0.0263187	0.0434316		0.0198371	0.632411	0.1047	0.00287951	0.270892		0.00633304	0.0171243	0.137381		0.931835	0.0967621		0.0826904	0.171789	0.421814
957	Contig40672_227	-	7_49	0.353104	0.0978072	0.0468301		0.250629	0.116407	0.173099		0.119826	0.024434	0.0418432		0.00420863	0.231904	0.046952	0.0019817	0.17642		0.00763288	0.0181538	0.129964		0.870315	0.134458		0.0724293	0.163761	0.584313
958	Contig11604_478	-	7_49.4	0.167986	0.342794	0.534301		0.0519971	0.32323	0.210195		0.374591	0.827207	0.719574		0.0747502	0.529113	0.82721	0.990051	0.794875		0.255861	0.142916	0.425922		0.971038	0.317588		0.0538776	0.314199	0.87823
959	Contig51758_56	-	7_49.7	0.164754	0.019797	0.00510779		0.0699042	0.0127897	0.0314551		0.0520279	0.00651995	0.00783857		0.000820275	0.137217	0.0278729	0.00272729	0.109721		0.00486316	0.00818221	0.0913552		0.593926	0.0272283		0.076608	0.112368	0.601908
960	Contig8701_425	-	7_49.7	0.0913698	0.00449252	0.00222824		0.0854922	0.0273048	0.106662		0.0210062	0.00386903	0.00851754		0.00834883	0.160208	0.138512	0.0171359	0.220628		0.00285265	0.00481918	0.064152		0.569498	0.0489968		0.140227	0.110229	0.990051
961	Contig45179_180	-	7_49.7	0.164754	0.019797	0.00510779		0.0699042	0.0127897	0.0314551		0.0520279	0.00651995	0.00783857		0.000820275	0.137217	0.0278729	0.00272729	0.109721		0.00486316	0.00818221	0.0913552		0.593926	0.0272283		0.076608	0.112368	0.601908
962	Contig41068_335	-	7_50.5	0.275462	0.862775	0.632375		0.101692	0.13972	0.307551		0.139741	0.752379	1		0.214076	0.197454	0.256503	0.281607	0.0668117		0.429049	0.404581	0.041807		0.0556	0.219597		0.29876	0.283822	0.862809
963	Contig32237_455	-	7_51.4	0.13056	0.0248067	0.0110958		0.0814864	0.0283538	0.0784195		0.173062	0.0566853	0.0823069		0.000213633	0.132013	0.0303398	0.00198871	0.0931448		0.0112894	0.0216135	0.264742		0.876516	0.101622		0.076608	0.0651504	0.584285
964	Contig31621_1652	-	7_52.4	0.323174	0.284488	0.584123		0.253024	0.763838	0.488826		0.819003	0.787005	0.771485		0.0224102	0.60781	0.0600565	0.317035	0.231663		0.529227	0.421788	0.303765		0.91416	0.830855		0.221108	0.0235353	0.508734
965	Contig31991_484	-	7_53	0.329584	0.483985	0.120842		0.0442348	0.218553	0.301779		0.105676	0.819003	0.651507		0.198262	0.95125	0.75628	0.691533	0.779196		0.253376	0.470084	0.801316		0.776934	0.375311		0.040952	0.216847	0.869513
966	Contig35555_665	-	7_53.5	0.456134	0.493648	0.135713		0.0577448	0.498585	0.671203		0.293065	0.887027	1		0.250562	0.819008	0.555941	0.438579	0.941792		0.24607	0.44747	0.678446		0.842148	0.564396		0.040952	0.221108	0.397633
967	Contig34265_1454	-	7_53.7	0.42991	0.619938	0.186947		0.036593	0.229478	0.326418		0.21023	0.827207	0.802842		0.284548	0.95125	0.87822	0.664592	0.763831		0.263463	0.620062	0.745202		0.730154	0.309902		0.034891	0.22327	0.712516
968	Contig54894_619	-	7_55.6	0.779196	0.719558	0.990051		0.550436	0.941793	0.980202		0.421577	0.904913	0.990051		0.326418	0.734042	0.110929	0.658025	0.385743		0.45638	0.493863	0.524925		0.852783	0.846962		0.150032	0.323568	0.0220464
969	Contig51645_655	-	7_56.6	0.663681	0.314502	0.140569		0.59121	0.418155	0.92051		0.166244	0.806914	0.639891		0.165143	0.24417	0.242446	0.361266	0.0529132		0.920525	0.663763	0.0218085		0.0126529	0.165636		0.292237	0.0579962	0.920526
970	Contig51645_531	-	7_56.6	0.663681	0.314502	0.140569		0.59121	0.418155	0.92051		0.166244	0.806914	0.639891		0.165143	0.24417	0.242446	0.361266	0.0529132		0.920525	0.663763	0.0218085		0.0126529	0.165636		0.292237	0.0579962	0.920526
971	Contig41068_254	-	7_58.7	0.663681	0.314502	0.140569		0.59121	0.418155	0.92051		0.166244	0.806914	0.639891		0.165143	0.24417	0.242446	0.361266	0.0529132		0.920525	0.663763	0.0218085		0.0126529	0.165636		0.292237	0.0579962	0.920526
972	Contig35555_890	-	7_64.3	0.572638	0.752366	0.862775		0.0873762	0.242408	0.344673		0.428922	0.364099	0.699221		0.0359352	0.206989	0.533495	0.140677	0.0756483		1	0.74077	0.516987		0.181292	0.551072		0.538877	0.499048	0.84185
973	Contig49862_357	-	7_66.6	0.46985	0.0814185	0.0524344		0.0978072	0.0273048	0.061148		0.508558	0.192592	0.118638		0.00301964	0.183525	0.0303398	0.00815919	0.200133		0.107055	0.137503	0.355049		0.344383	0.0684262		0.106075	0.0850961	0.671291
974	Contig40544_689	-	7_69.4	0.190622	0.313797	0.677891		0.484019	0.607778	0.771481		0.329666	0.434233	0.360141		0.220695	0.158662	0.401335	0.27105	0.161586		0.545162	0.671282	0.545256		0.0440689	0.300142		0.0320604	0.438761	0.0258417
975	Contig36557_183	-	7_70.7	0.625079	0.0979924	0.0991951		0.463855	0.699216	0.689862		1	0.27157	0.0813247		0.265767	1	0.862784	0.572682	0.459731		0.391515	0.841847	0.44694		0.0602315	0.948512		0.566832	0.0659265	0.752429
976	Contig7673_909	-	7_79.4	0.281517	0.54961	0.862775		0.244112	0.208334	0.298553		0.309873	0.160928	0.566734		0.0517423	0.314585	1	0.0685068	0.289858		0.0388602	0.451858	0.583006		0.818058	0.36886		0.25669	0.0138209	0.00859394
