# Supplementary material for: An investigation of genotype-phenotype association in a festulolium forage grass population containing genome-spanning Festuca pratensis chromosome segments in a Lolium perenne background
Source: PLoS One. 2018 Nov 14;13(11):e0207412. doi: 10.1371/journal.pone.0207412 (PMC6235365; doi:10.1371/journal.pone.0207412)
Supplement: S4 Table — (XLSX) [file pone.0207412.s007.XLSX]

## Sheet: S4 Table
S4 Table. Probability scores for Spearman's rank correlation tests between all pairs of phenotype assays conducted on LpFpfam.
TN_NP	Sh_NP	Ro_NP	TN_nP	Sh_nP	Ro_nP	TN_Np	Sh_Np	Ro_Np	3PF_10	6PF_10	3PF_20	6PF_20	FC	D	D_rep	Sh_2016	Ro_2016	Ro_L_2016	TN_2017	Hd_2017	Hn_2017		Trait key
TN_NP	1.48062e-25	2.67126e-26	6.34372e-13	2.78228e-11	1.24735e-13	6.64744e-07	1.66873e-08	6.09657e-13	0.00017965	0.00307657	0.0103554	3.35754e-05	1.74732e-05	0.000175523	0.00423308	2.69094e-07	4.1359e-10	1.06998e-05	0.0204852	0.0858519	0.0058946	TN_NP	optimum N and P; tiller number
	Sh_NP	2.24301e-51	2.76673e-08	6.06319e-05	1.54971e-11	4.03291e-05	6.03848e-10	0.243036	0.00182878	0.0436143	0.029579	0.00286177	0.00584625	2.12603e-07	1.03851e-05	1.48151e-05	4.74934e-08	1.26258e-05	0.30497	0.176854	0.090566	Sh_NP	optimum N and P; shoot dwt
		Ro_NP	1.87242e-11	6.3684e-14	2.01018e-19	4.51992e-06	8.30867e-10	3.13454e-19	0.00069162	0.0328649	0.0135667	0.0010843	0.00214775	8.98232e-09	6.27127e-07	5.08454e-06	7.06286e-12	1.17047e-08	0.415384	0.147748	0.162838	Ro_NP	optimum N and P; root dwt
			TN_nP	8.33745e-45	3.06855e-43	0.00026938	0.000342417	8.63081e-09	0.000139092	0.000308737	0.000933823	2.74736e-08	1.44024e-06	1.97181e-07	1.39684e-06	6.99737e-08	2.29534e-11	1.1513e-06	0.00725805	0.0158376	0.0199944	TN_nP	low N and optimum P; tiller number
				Sh_nP	4.61604e-48	0.00144112	2.99116e-06	1.09578e-09	0.00104291	0.00526717	0.0011814	7.1657e-06	1.83265e-05	8.43178e-08	4.73141e-08	1.44414e-08	7.1626e-11	2.87713e-05	0.0220948	0.0808616	0.0366487	Sh_nP	low N and optimum P; shoot dwt
					Ro_nP	2.58586e-05	4.21739e-07	3.65526e-17	4.11031e-05	0.00292727	0.000418415	5.46866e-06	2.70899e-06	9.81409e-10	6.8808e-09	2.87643e-07	1.17464e-13	9.53182e-08	0.0169007	0.0963708	0.0286421	Ro_nP	low N and optimum P; root dwt
						TN_Np	1.28084e-26	5.98483e-20	0.00624398	0.0659193	0.0881776	0.00200129	0.00107097	0.105405	0.0186003	0.000396118	2.10243e-05	0.0153362	0.925027	0.934431	0.171099	TN_Np	optimum N and low P; tiller number
							Sh_Np	7.58647e-28	0.00213586	0.0485174	0.071351	0.00741384	0.000993243	0.000299968	5.15375e-06	3.97563e-05	1.92484e-06	0.0314501	0.618539	0.616266	0.021651	Sh_Np	optimum N and low P; shoot dwt
								Ro_Np	0.000969111	0.0958416	0.00453422	0.00204462	0.000407517	7.69436e-06	1.94418e-06	2.92398e-05	2.32479e-10	5.08787e-06	0.356041	0.289327	0.0454454	Ro_Np	optimum N and low P; root dwt
									3PF_10	1.82432e-09	4.43394e-10	1.86848e-13	7.86681e-19	0.0011009	5.96413e-05	0.000326526	0.000338024	0.0027827	0.0202451	0.0103431	0.000725439	3PF_10	tiller number after 3 weeks partial flooding at 10oC
		Key	Correlation							6PF_10	2.73755e-09	2.63869e-05	4.81961e-17	0.0857256	0.25338	0.00222151	0.0022333	0.106093	0.305397	0.00967888	0.00835912	6PF_10	tiller number after 6 weeks partial flooding at 10oC
			+ve	-ve							3PF_20	1.47217e-09	6.00739e-24	0.0431296	0.0238137	0.237792	0.00912811	0.065289	0.215326	0.0580354	0.0296756	3PF_20	tiller number after 3 weeks partial flooding at 20oC
			P<0.05	P<0.05								6PF_20	3.46001e-17	0.000163653	0.000224242	2.30507e-05	9.8272e-06	0.0164185	0.0132198	0.00155226	0.00380954	6PF_20	tiller number after 6 weeks partial flooding at 20oC
			P<0.01	P<0.01									FC	0.00899908	0.00149796	0.000608408	3.99544e-05	0.00307092	0.0306941	0.00625741	6.85075e-05	FC	flooding control, tiller number in GH conditions immediately prior to initiation of flooding conditions.
			P<0.001	P<0.001										D	1.2068e-20	2.69324e-05	3.8649e-08	2.4627e-06	0.0461616	0.141759	0.0840578	D	recovery after drought treatment (g/dwt)
			NS												D_rep	6.13606e-05	5.05033e-07	6.62519e-06	0.712451	0.0268737	0.106291	D_rep	number of replicates/genotype which survived drought treatment
																Sh_2016	3.77202e-29	3.58133e-06	0.39189	0.256	0.0379551	Sh_2016	shoot dwt, glasshouse assays 2016
																	Ro_2016	1.07162e-09	0.440842	0.185714	0.0561177	Ro_2016	root dry weight, glasshouse assays 2016
																		Ro_L_2016	0.975713	0.0498389	0.172245	Ro_L_2016	root length, glasshouse assays 2016
																			TN_2017	0.344028	9.6605e-11	TN_2017	tiller number, glasshouse assays 2017
																				Hd_2017	1.20546e-05	Hd_2017	heading date, glasshouse assays 2017
																					Hn_2017	Hn_2017	head number, glasshouse assays, 2017
