# Supplementary material for: An investigation of genotype-phenotype association in a festulolium forage grass population containing genome-spanning Festuca pratensis chromosome segments in a Lolium perenne background
Source: PLoS One. 2018 Nov 14;13(11):e0207412. doi: 10.1371/journal.pone.0207412 (PMC6235365; doi:10.1371/journal.pone.0207412)
Supplement: S5 Table — (XLSX) [file pone.0207412.s008.xlsx]

## Sheet: S5 Table
S5 Table. P-values and direction of the correlation co-efficient (ρ) for Spearman's rank correlations comparing LpFpfam genotype trait scores with the estimated percentage of the F. pratensis genome introgressed into each genotype.
Trait		S1fam-S6fam1		S1fam-S7fam2
		P	ρ	P	ρ
FSC optimum N & P	Tiller number	0.0419252	-ve	0.186527	-ve
	Shoot dwt	0.0236587	-ve	0.0655585	-ve
	Root dwt	0.00283079	-ve	0.0391908	-ve
FSC low N optimum P	Tiller number	0.00537835	-ve	0.0469331	-ve
	Shoot dwt	0.0361162	-ve	0.14337	-ve
	Root dwt	0.0031729	-ve	0.0381249	-ve
FSC optimum N low P	Tiller number	0.309117	-ve	0.202762	-ve
	Shoot dwt	0.0604342	-ve	0.0547504	-ve
	Root dwt	0.00656921	-ve	0.0182598	-ve
3 weeks partial flood 10oC		0.0110071	-ve	0.00886947	-ve
6 weeks partial flood 10oC		0.165329	-ve	0.089762	-ve
3 weeks partial flood 20oC		0.438728	-ve	0.20041	-ve
6 weeks partial flood 20oC		0.0342463	-ve	0.0808041	-ve
Flood control		0.0783268	-ve	0.0427251	-ve
Recovery after drought (shoot dwt)		0.22266	-ve	0.322432	-ve
Number reps survived drought period		0.15503	-ve	0.215124	-ve
Shoot dwt (glasshouse)		0.0811956	-ve	0.0627627	-ve
Root dwt (glasshouse)		0.0438855	-ve	0.0564204	-ve
Root length (glasshouse)		0.014188	-ve	0.0198457	-ve
Tiller number (outside)		0.101712	-ve	0.0993032	-ve
Heading date (outside)		0.0774248	+ve	0.123486	+ve
Head number (outside)		0.119591	-ve	0.0673016	-ve
1Excludes genotypes from S7fam 2Includes all genotypes in S1fam-S7fam
